# Supplementary material for: DNA methylation profiling identifies TBKBP1 as potent amplifier of cytotoxic activity in CMV-specific human CD8+ T cells
Source: PLoS Pathog. 2024 Sep 26;20(9):e1012581. doi: 10.1371/journal.ppat.1012581 (PMC11460711; doi:10.1371/journal.ppat.1012581)
Supplement: S1 Table — (XLSX) [file ppat.1012581.s010.xlsx]

## Sheet: Tmem vs TN
chr	start	end	idxStart	idxEnd	cluster	n	dmrWidth	invdensity	areaStat	maxStat	meanDiff	group1.mean	group2.mean	tstat.sd	direction	nearestGene_name	nearestGene_distToTSS	rank
chr2	241763334	241763625	1592886	1592894	1809359	9	292	32.4444	-191.495	-21.1271	-0.860717	0.0547633	0.91548	0.0367527	hypo	GAL3ST2	13199	1
chr20	51424745	51424927	9065025	9065029	1872452	5	183	36.6	-80.0968	-15.9098	-0.850008	0.080619	0.930627	0.0383299	hypo	NA	NA	3
chr17	59842626	59843221	8255621	8255632	1305645	12	596	49.6667	-222.72	-18.1496	-0.846479	0.0697722	0.916251	0.0338381	hypo	TUBD1	-49723	4
chr7	55309306	55309357	4180351	4180353	3011090	3	52	17.3333	-65.3229	-21.7413	-0.83918	0.0462273	0.885407	0.0340323	hypo	LANCL2	56090	5
chr20	32333564	32333945	8987744	8987748	1848562	5	382	76.4	-126.534	-25.2517	-0.838748	0.0382076	0.876955	0.0316416	hypo	ASXL1	24398	6
chr6	15023173	15023388	3476409	3476414	2734887	6	216	36	-132.452	-21.6778	-0.835312	0.055151	0.890463	0.0361514	hypo	NA	NA	7
chr5	76733070	76733203	3075533	3075539	2576931	7	134	19.1429	-133.941	-18.9337	-0.831921	0.11114	0.943061	0.038582	hypo	F2R	-17026	8
chr7	55309615	55309948	4180354	4180357	3011091	4	334	83.5	-85.7954	-20.8008	-0.827921	0.0479669	0.875888	0.0340323	hypo	LANCL2	55499	9
chr10	97427605	97427724	5750905	5750907	410857	3	120	40	-59.0319	-19.3913	-0.825813	0.0406843	0.866497	0.0386418	hypo	PGAM1	-1444	10
chr2	197501694	197501869	1438013	1438017	1751829	5	176	35.2	-113.418	-21.4902	-0.818663	0.12405	0.942713	0.0331744	hypo	HSPE1-MOB4	-1280	11
chr19	51371474	51371487	8847356	8847358	1489301	3	14	4.66667	-42.3752	-14.1239	-0.817664	0.116222	0.933886	0.049079	hypo	NKG7	-1227	12
chr2	241762134	241762972	1592869	1592885	1809358	17	839	49.3529	-341.27	-8.77797	-0.816713	0.125547	0.94226	0.0368771	hypo	GAL3ST2	13852	13
chr15	55288243	55288580	7529855	7529862	1083553	8	338	42.25	-91.2334	-10.7662	-0.814126	0.133273	0.947399	0.0439354	hypo	PIGB	30379	14
chr1	84995480	84995724	306814	306816	102120	3	245	81.6667	-52.6644	-17.0665	-0.813192	0.108036	0.921228	0.0370688	hypo	MCOLN2	-1388	15
chr22	39078190	39078366	9333420	9333423	1959254	4	177	44.25	-51.976	-12.7504	-0.812744	0.136057	0.948802	0.0441431	hypo	APOBEC3H	18857	16
chr7	55570619	55571182	4181286	4181296	3011407	11	564	51.2727	-210.066	-14.3528	-0.81265	0.0635794	0.876229	0.0376724	hypo	VOPP1	-1805	17
chr11	88336415	88336495	6155665	6155670	561479	6	81	13.5	-105.744	-17.2858	-0.812452	0.0895549	0.902007	0.0367822	hypo	CTSC	-1291	18
chr16	57538650	57538731	7887962	7887964	1198129	3	82	27.3333	-58.9388	-19.4051	-0.810287	0.120979	0.931266	0.0405792	hypo	CCDC102A	2050	19
chr18	79963518	79963653	8606963	8606967	1433661	5	136	27.2	-80.1402	-15.6906	-0.810195	0.109144	0.919339	0.0466236	hypo	HSBP1L1	907	20
chr16	87867931	87868261	8007330	8007344	1237133	15	331	22.0667	-229.192	-8.01186	-0.808897	0.0780878	0.886985	0.0396993	hypo	SLC7A5	-1226	21
chr5	40833794	40833999	2975867	2975874	2535436	8	206	25.75	-176.737	-19.933	-0.807619	0.0516019	0.859221	0.0323552	hypo	CARD6	7184	22
chr6	87738454	87738604	3715407	3715411	2827229	5	151	30.2	-104.31	-20.6836	-0.806238	0.139821	0.946059	0.0342913	hypo	AKIRIN2	36244	23
chr20	49282013	49282171	9055688	9055691	1869805	4	159	39.75	-71.8325	-17.8871	-0.804492	0.118352	0.922844	0.0338281	hypo	ZNFX1	3586	24
chr20	51424071	51424451	9065020	9065024	1872451	5	381	76.2	-72.7385	-13.6206	-0.804001	0.117626	0.921627	0.0383352	hypo	NA	NA	25
chr16	87867024	87867080	8007327	8007329	1237132	3	57	19	-45.5182	-15.1417	-0.802911	0.118035	0.920946	0.0392892	hypo	SLC7A5	-2407	26
chr2	38599979	38600045	934162	934165	1548859	4	67	16.75	-28.4384	-6.96939	-0.801906	0.0836564	0.885562	0.0526314	hypo	HNRNPLL	-3540	27
chr6	31812714	31812862	3545228	3545232	2757666	5	149	29.8	-105.497	-20.8737	-0.800095	0.145017	0.945112	0.0366021	hypo	HSPA1L	-2202	28
chr2	38600681	38600837	934167	934171	1548861	5	157	31.4	-37.2726	-7.29375	-0.797756	0.067922	0.865678	0.0514059	hypo	HNRNPLL	-2748	29
chr16	57538183	57538198	7887959	7887961	1198128	3	16	5.33333	-58.4974	-19.4833	-0.796463	0.093704	0.890167	0.0402246	hypo	CCDC102A	1583	30
chr10	6141836	6141927	5432959	5432962	294090	4	92	23	-81.6548	-20.321	-0.795904	0.133289	0.929193	0.0352675	hypo	PFKFB3	3006	31
chr5	76732504	76732662	3075528	3075531	2576929	4	159	39.75	-72.6665	-17.5794	-0.794599	0.142933	0.937532	0.0385969	hypo	F2R	-16460	33
chr1	77976525	77976596	287198	287200	92919	3	72	24	-65.6375	-21.7952	-0.794443	0.051851	0.846294	0.0324442	hypo	FUBP1	-2513	34
chr17	16440711	16440839	8093481	8093488	1259118	8	129	16.125	-179.452	-21.9455	-0.79158	0.136998	0.928577	0.0317757	hypo	TRPV2	-25168	35
chr20	32334312	32334687	8987749	8987757	1848563	9	376	41.7778	-214.048	-21.239	-0.790093	0.0947882	0.884881	0.0316416	hypo	ASXL1	23656	36
chr11	9577466	9577983	5906697	5906705	466177	9	518	57.5556	-182.228	-19.0802	-0.789398	0.147454	0.936852	0.0343143	hypo	WEE1	-3784	37
chr1	116807346	116807778	407638	407644	144131	7	433	61.8571	-37.1683	-5.15373	-0.789246	0.121705	0.91095	0.0573705	hypo	CD2	-52960	38
chr19	18420655	18420959	8711295	8711299	1453265	5	305	61	-61.912	-10.1915	-0.788968	0.109183	0.898151	0.0400274	hypo	SSBP4	-1790	39
chr17	35879461	35879621	8157926	8157936	1277238	11	161	14.6364	-208.356	-18.7724	-0.78725	0.0876673	0.874918	0.0373501	hypo	CCL5	-1171	40
chr20	49281492	49281684	9055684	9055687	1869804	4	193	48.25	-68.9982	-17.0115	-0.784772	0.104099	0.88887	0.034112	hypo	ZNFX1	3065	41
chr1	116808475	116808649	407645	407648	144132	4	175	43.75	-19.5372	-4.72925	-0.78411	0.136582	0.920692	0.0590428	hypo	CD2	-54089	42
chr11	102319956	102320160	6196839	6196844	579829	6	205	34.1667	-96.0357	-15.8631	-0.782651	0.0823882	0.865039	0.0400989	hypo	BIRC3	-2505	43
chr17	59841702	59841805	8255618	8255620	1305644	3	104	34.6667	-47.273	-15.7213	-0.779507	0.0205039	0.800011	0.0334181	hypo	TUBD1	-51139	44
chr12	22410294	22410562	6393288	6393301	652845	14	269	19.2143	-202.517	-14.1118	-0.777812	0.151533	0.929345	0.0364198	hypo	ST8SIA1	-26478	45
chr10	88992550	88992914	5720665	5720669	399630	5	365	73	-53.7944	-10.0664	-0.777172	0.18359	0.960761	0.0370112	hypo	ACTA2	1159	46
chr6	209819	209987	3419473	3419476	2714788	4	169	42.25	-74.8446	-18.309	-0.774436	0.0992197	0.873656	0.0388884	hypo	DUSP22	81642	47
chr22	39116952	39117147	9333604	9333610	1959295	7	196	28	-147.704	-20.7985	-0.774404	0.087889	0.862293	0.0339817	hypo	APOBEC3H	-19727	48
chr18	74995514	74995778	8589836	8589839	1427624	4	265	66.25	-81.0193	-20.0605	-0.774061	0.0877722	0.861833	0.0359268	hypo	NA	NA	49
chr6	33273975	33274280	3549832	3549837	2759153	6	306	51	-125.316	-20.8057	-0.772014	0.121021	0.893035	0.0340477	hypo	VPS52	1927	51
chr17	59840901	59841321	8255612	8255617	1305643	6	421	70.1667	-93.8904	-15.3558	-0.77138	0.0113613	0.782741	0.0324356	hypo	TUBD1	-51623	52
chr11	8684283	8684475	5902107	5902109	464934	3	193	64.3333	-56.5052	-18.4752	-0.770709	0.0563892	0.827099	0.0364489	hypo	TRIM66	12416	53
chr11	102319112	102319345	6196828	6196836	579827	9	234	26	-140.73	-15.0305	-0.770541	0.0182893	0.788831	0.0401593	hypo	BIRC3	-1661	54
chr19	13840833	13841031	8685927	8685930	1448145	4	199	49.75	-71.494	-17.2957	-0.769905	0.131897	0.901802	0.0369017	hypo	NANOS3	21031	55
chr9	120922900	120922941	5342863	5342865	3457374	3	42	14	-39.6079	-13.052	-0.768948	0.0907852	0.859733	0.0402729	hypo	TRAF1	-6231	56
chr2	38748915	38749280	934971	934979	1549080	9	366	40.6667	-150.176	-14.874	-0.768631	0.0689034	0.837534	0.0374405	hypo	SRSF7	-2213	57
chr5	139274763	139275465	3270869	3270897	2660446	29	703	24.2414	-555.635	-14.0371	-0.768565	0.0829719	0.851537	0.032375	hypo	MATR3	-1010	58
chr1	182841018	182841536	570786	570799	199035	14	519	37.0714	-293.398	-18.7105	-0.768015	0.0586935	0.826708	0.0337774	hypo	DHX9	-1648	59
chr17	35878231	35878350	8157921	8157925	1277237	5	120	24	-92.5041	-18.4581	-0.766931	0.159192	0.926123	0.0373501	hypo	CCL5	-2442	61
chr11	86064471	86064737	6148730	6148733	558511	4	267	66.75	-62.2631	-15.3284	-0.76678	0.103336	0.870117	0.0345684	hypo	PICALM	-5144	62
chr8	66923618	66923634	4768839	4768841	3227067	3	17	5.66667	-53.5032	-17.8179	-0.766552	0.042171	0.808723	0.0383525	hypo	TCF24	-38955	63
chr11	86246259	86246821	6149391	6149398	558755	8	563	70.375	-120.385	-4.76398	-0.765473	0.0884007	0.853874	0.0392557	hypo	EED	-1714	64
chr22	18091945	18092040	9252121	9252124	1936261	4	96	24	-73.4591	-18.3361	-0.76425	0.0753689	0.839619	0.0373964	hypo	PEX26	-14024	65
chr2	96524173	96524213	1119550	1119552	1619507	3	41	13.6667	-64.2369	-21.1516	-0.764066	0.14525	0.909316	0.032943	hypo	ARID5A	12529	66
chr17	58005242	58005536	8246234	8246238	1303179	5	295	59	-104.189	-19.0946	-0.763326	0.0824419	0.845768	0.0333213	hypo	RP11-159D12.5	0	67
chr4	89303689	89303847	2523438	2523440	2345578	3	159	53	-41.245	-13.6854	-0.763103	0.11174	0.874842	0.0410169	hypo	GPRIN3	-4162	68
chr20	51417440	51417608	9064989	9064994	1872440	6	169	28.1667	-73.1678	-11.9118	-0.7627	0.166045	0.928746	0.0364292	hypo	NA	NA	69
chr17	47736612	47736804	8209502	8209504	1290027	3	193	64.3333	-30.4605	-10.0441	-0.761741	0.139104	0.900845	0.0431853	hypo	TBX21	-3367	70
chr11	88335727	88336001	6155662	6155664	561478	3	275	91.6667	-48.4495	-15.4435	-0.761149	0.22586	0.987009	0.0367822	hypo	CTSC	-1785	71
chr20	32332922	32333254	8987740	8987743	1848561	4	333	83.25	-91.0261	-20.1828	-0.758457	0.145311	0.903768	0.0316416	hypo	ASXL1	25089	72
chr7	130952656	130952671	4438234	4438237	3104864	4	16	4	-29.3506	-7.22119	-0.758178	0.182899	0.941076	0.037212	hypo	NA	NA	73
chr20	49047733	49047773	9054277	9054279	1869483	3	41	13.6667	-63.2833	-20.7989	-0.757386	0.0868253	0.844211	0.0336368	hypo	CSE1L	-1486	74
chr12	122166805	122166919	6735172	6735174	782478	3	115	38.3333	-57.2616	-18.7693	-0.756935	0.148787	0.905722	0.0347194	hypo	LRRC43	818	75
chr17	28721301	28721690	8128019	8128023	1268124	5	390	78	-89.5404	-15.8711	-0.756168	0.0992881	0.855456	0.0369921	hypo	RAB34	2871	76
chr11	69546691	69547316	6094329	6094344	538030	16	626	39.125	-305.165	-18.0952	-0.754496	0.116423	0.870919	0.034435	hypo	CCND1	93770	77
chr8	66431349	66431525	4766543	4766545	3226365	3	177	59	-62.9234	-19.5396	-0.754158	0.043672	0.79783	0.0349897	hypo	ADHFE1	-1163	78
chr15	65631745	65632081	7571773	7571782	1097704	10	337	33.7	-206.159	-20.4573	-0.75282	0.190606	0.943426	0.0314482	hypo	SLC24A1	-20378	80
chr4	99851985	99852234	2554126	2554128	2359620	3	250	83.3333	-59.0048	-19.5198	-0.751466	0.184974	0.93644	0.0344991	hypo	DAPP1	-35151	81
chr19	49489868	49489900	8838372	8838374	1487399	3	33	11	-58.4841	-19.3213	-0.750643	0.0625252	0.813168	0.0361301	hypo	FLT3LG	-15660	82
chr2	108612316	108612433	1161723	1161725	1635248	3	118	39.3333	-52.8783	-17.4307	-0.749372	0.158679	0.908052	0.0364289	hypo	LIMS1	-77960	83
chr6	17704014	17704286	3488420	3488439	2738659	20	273	13.65	-311.546	-14.736	-0.747738	0.136551	0.884289	0.0404669	hypo	NUP153	-2547	84
chr11	86065185	86065436	6148734	6148739	558512	6	252	42	-93.504	-15.2514	-0.747106	0.0533121	0.800418	0.0344745	hypo	PICALM	-4445	85
chr12	100202516	100202957	6645544	6645556	753574	13	442	34	-261.601	-16.7941	-0.747099	0.217744	0.964842	0.0356969	hypo	ACTR6	-3393	86
chr19	45016541	45016943	8812346	8812351	1482404	6	403	67.1667	-130.142	-21.0147	-0.745483	0.119893	0.865376	0.0328232	hypo	RELB	-15110	87
chr6	6684584	6684795	3444439	3444446	2723313	8	212	26.5	-135.912	-16.7613	-0.744463	0.154887	0.899349	0.0392261	hypo	LY86	-96475	88
chr10	3780722	3781100	5424119	5424122	290986	4	379	94.75	-65.1807	-16.049	-0.743405	0.167237	0.910642	0.0399825	hypo	KLF6	-4180	89
chr14	105019734	105019810	7402671	7402676	1038535	6	77	12.8333	-70.7422	-11.0198	-0.743247	0.0731758	0.816423	0.0404417	hypo	CDCA4	-1337	90
chr20	49280232	49280914	9055677	9055683	1869803	7	683	97.5714	-112.348	-15.1576	-0.743048	0.0562311	0.799279	0.0343722	hypo	ZNFX1	1805	91
chr2	9656250	9656387	831736	831740	1510656	5	138	27.6	-99.8923	-19.7039	-0.74093	0.199783	0.940713	0.0332106	hypo	YWHAQ	25235	93
chr15	66502666	66502898	7575311	7575317	1098827	7	233	33.2857	-125.976	-17.2155	-0.738995	0.177291	0.916286	0.036665	hypo	ZWILCH	2060	95
chr17	80892387	80892528	8344639	8344644	1331451	6	142	23.6667	-101.23	-16.6878	-0.737503	0.0767949	0.814298	0.0363218	hypo	CHMP6	99069	96
chr6	73450138	73450984	3672228	3672261	2808113	34	847	24.9118	-590.063	-7.93165	-0.737492	0.0616693	0.799162	0.0380328	hypo	MB21D1	-1291	97
chr1	172660483	172660549	537023	537025	185449	3	67	22.3333	-44.0745	-14.6663	-0.737149	0.0728073	0.809956	0.0391578	hypo	FASLG	-1464	98
chr1	172659914	172660154	537020	537022	185448	3	241	80.3333	-44.7263	-14.8854	-0.737026	0.07698	0.814006	0.0388122	hypo	FASLG	-895	99
chr12	112408247	112408401	6692087	6692091	769715	5	155	31	-93.2799	-18.0027	-0.735154	0.1654	0.900553	0.0334733	hypo	PTPN11	9949	100
chr1	12065039	12065497	43999	44004	11059	6	459	76.5	-83.2613	-11.4608	-0.733998	0.114245	0.848243	0.0397855	hypo	TNFRSF8	-1661	101
chr5	119357328	119357619	3204611	3204613	2634197	3	292	97.3333	-40.0052	-12.848	-0.733505	0.0781756	0.81168	0.0364122	hypo	TNFAIP8	-88635	102
chr4	89303210	89303383	2523432	2523437	2345577	6	174	29	-79.3993	-13.099	-0.733044	0.146184	0.879227	0.0400705	hypo	GPRIN3	-4626	103
chr1	116804357	116804565	407633	407635	144129	3	209	69.6667	-15.8953	-5.07868	-0.732734	0.171776	0.90451	0.0559021	hypo	CD2	-49971	104
chr19	8573757	8573836	8653832	8653835	1441791	4	80	20	-38.1943	-9.32804	-0.732673	0.220815	0.953488	0.0515085	hypo	MYO1F	-3740	105
chr7	151795600	151795688	4511876	4511878	3131941	3	89	29.6667	-54.9004	-18.096	-0.731837	0.167652	0.89949	0.0338852	hypo	PRKAG2	-81436	107
chr3	12840158	12840201	1638318	1638320	1988525	3	44	14.6667	-54.7366	-18.2328	-0.730482	0.140648	0.87113	0.0346953	hypo	CAND2	-43685	109
chr6	209524	209616	3419468	3419472	2714787	5	93	18.6	-89.5996	-17.3599	-0.730408	0.129303	0.859712	0.0382276	hypo	DUSP22	82013	110
chr3	46369366	46369440	1744844	1744846	2032449	3	75	25	-24.8609	-8.2812	-0.730032	0.0723219	0.802354	0.0431162	hypo	CCR5	1413	111
chr16	89324370	89324398	8011396	8011399	1238040	4	29	7.25	-70.5177	-17.5754	-0.727343	0.187954	0.915297	0.0390186	hypo	NA	NA	112
chr8	665018	665189	4541102	4541109	3141359	8	172	21.5	-149.102	-18.2695	-0.726311	0.250436	0.976747	0.0368209	hypo	ERICH1	-72916	113
chr2	202269110	202269316	1454712	1454716	1758365	5	207	41.4	-85.5632	-16.9275	-0.725314	0.144771	0.870085	0.0323303	hypo	NOP58	-3393	114
chr11	90221644	90221727	6160107	6160110	563603	4	84	21	-66.9752	-16.5914	-0.724043	0.208268	0.93231	0.0373112	hypo	CHORDC1	-1636	115
chr14	49899124	49899715	7205510	7205521	966926	12	592	49.3333	-210.95	-14.0228	-0.72362	0.158118	0.881738	0.0331059	hypo	ARF6	-6031	116
chr15	76181614	76181867	7608832	7608838	1110382	7	254	36.2857	-113.072	-15.7976	-0.72352	0.173327	0.896847	0.0363703	hypo	NA	NA	117
chr2	202268361	202268887	1454699	1454711	1758364	13	527	40.5385	-226.013	-16.5858	-0.723473	0.122214	0.845687	0.0319336	hypo	NOP58	-2644	118
chr1	234971806	234971840	742311	742313	266805	3	35	11.6667	-50.1399	-16.4284	-0.722749	0.171447	0.894196	0.0366497	hypo	NA	NA	119
chr6	14754852	14755384	3475130	3475147	2734492	18	533	29.6111	-331.82	-14.8964	-0.721838	0.231377	0.953215	0.0347188	hypo	NA	NA	120
chr12	122245163	122245604	6735630	6735638	782569	9	442	49.1111	-193.489	-19.5323	-0.721623	0.136619	0.858242	0.0322356	hypo	DIABLO	17628	121
chr16	1620617	1620892	7706745	7706750	1144571	6	276	46	-136.493	-21.9253	-0.721516	0.244435	0.965951	0.0313002	hypo	CRAMP1L	-8291	122
chr21	25567603	25568440	9160968	9160976	1906191	9	838	93.1111	-81.2869	-8.92844	-0.720624	0.169986	0.89061	0.0378796	hypo	MRPL39	-39076	123
chr5	119358022	119358218	3204614	3204618	2634198	5	197	39.4	-65.3475	-12.7159	-0.72047	0.138699	0.859169	0.0360331	hypo	TNFAIP8	-89329	124
chr8	663790	664126	4541087	4541099	3141356	13	337	25.9231	-240.43	-16.5304	-0.720443	0.222984	0.943427	0.0368467	hypo	ERICH1	-73979	125
chr4	4269704	4270200	2258659	2258664	2235497	6	497	82.8333	-107.466	-17.4831	-0.719978	0.123098	0.843077	0.0366812	hypo	LYAR	-19968	126
chr13	27253068	27253253	6825095	6825098	809669	4	186	46.5	-77.8746	-17.7437	-0.717904	0.011113	0.729017	0.0336754	hypo	RASL11A	17073	127
chr1	160263082	160263632	496458	496475	168798	18	551	30.6111	-319.557	-4.84973	-0.717676	0.191465	0.909141	0.0367098	hypo	DCAF8	550	128
chr3	46360324	46360617	1744810	1744816	2032439	7	294	42	-75.2325	-10.1154	-0.71749	0.195373	0.912863	0.0419521	hypo	CCR2	-6589	129
chr16	18788528	18789046	7779107	7779116	1164981	10	519	51.9	-173.984	-8.21777	-0.716635	0.0347101	0.751345	0.0369995	hypo	RP11-1035H13.3	-12472	130
chr12	755642	756407	6312856	6312876	623955	21	766	36.4762	-242.887	-7.77513	-0.716042	0.0224795	0.738522	0.0444879	hypo	WNK1	-3048	131
chr11	9576445	9576644	5906692	5906694	466175	3	200	66.6667	-54.0085	-17.9796	-0.715646	0.227166	0.942812	0.0343143	hypo	WEE1	-2763	132
chr18	69895957	69896470	8572151	8572163	1420409	13	514	39.5385	-181.275	-13.3535	-0.71547	0.157219	0.872689	0.0402004	hypo	CD226	-65332	133
chr7	157411980	157412123	4533855	4533860	3138971	6	144	24	-120.308	-19.943	-0.714845	0.204065	0.91891	0.0340287	hypo	DNAJB6	-76598	134
chr2	223760729	223760847	1528654	1528656	1787265	3	119	39.6667	-48.5848	-16.094	-0.714777	0.162157	0.876934	0.0394046	hypo	AP1S3	-77179	135
chr6	16698797	16698883	3483652	3483654	2737224	3	87	29	-43.9551	-14.5959	-0.714278	0.142641	0.856919	0.0338896	hypo	ATXN1	-62607	137
chr17	32445768	32445939	8146167	8146170	1272842	4	172	43	-77.2158	-17.2523	-0.714032	0.148713	0.862745	0.0335663	hypo	PSMD11	-1506	138
chr17	59839806	59840105	8255607	8255609	1305641	3	300	100	-39.4258	-12.2611	-0.711718	0.00417681	0.715895	0.0318769	hypo	TUBD1	-52839	139
chr11	86047928	86048057	6148639	6148641	558485	3	130	43.3333	-35.4125	-11.7746	-0.710365	0.183147	0.893513	0.0339389	hypo	PICALM	-21824	140
chr6	111791865	111792289	3791793	3791796	2859575	4	425	106.25	-45.8408	-11.2277	-0.71032	0.188204	0.898523	0.0359321	hypo	FYN	-81162	141
chr18	49490477	49490920	8504783	8504788	1392352	6	444	74	-109.566	-17.0599	-0.71026	0.098564	0.808824	0.0353144	hypo	C18orf32	-1644	142
chr21	25561106	25561393	9160943	9160948	1906180	6	288	48	-66.9824	-6.75316	-0.708941	0.255321	0.964262	0.0378796	hypo	MRPL39	-46123	143
chr7	148507285	148507493	4499939	4499943	3128210	5	209	41.8	-95.0913	-18.523	-0.708768	0.204011	0.912779	0.0312168	hypo	C7orf33	83071	144
chr1	112635447	112636015	393048	393061	138660	14	569	40.6429	-275.607	-18.5112	-0.708585	0.189473	0.898058	0.0303828	hypo	ST7L	14621	145
chr5	32532569	32532733	2948355	2948357	2524298	3	165	55	-46.4549	-15.2334	-0.707887	0.161422	0.869309	0.0361166	hypo	SUB1	-935	146
chr19	46785759	46786246	8822040	8822054	1484376	15	488	32.5333	-272.594	-15.2762	-0.707783	0.18842	0.896204	0.0354843	hypo	SLC1A5	-2347	147
chr3	170868550	170869144	2139609	2139615	2194081	7	595	85	-113.776	-9.03105	-0.707217	0.0698282	0.777045	0.0364593	hypo	EIF5A2	-39548	148
chr12	22409186	22409340	6393281	6393286	652843	6	155	25.8333	-73.966	-11.7431	-0.706867	0.196427	0.903294	0.0373523	hypo	ST8SIA1	-27700	149
chr7	130954152	130954652	4438241	4438246	3104868	6	501	83.5	-33.2599	-5.06519	-0.706247	0.199589	0.905837	0.0370087	hypo	NA	NA	150
chr14	49584678	49584866	7203580	7203583	966473	4	189	47.25	-88.5457	-19.9286	-0.704884	0.0490579	0.753942	0.0304187	hypo	LRR1	13830	151
chr1	28580002	28580428	113649	113659	29735	11	427	38.8182	-223.236	-12.8626	-0.704588	0.0696822	0.77427	0.0319174	hypo	RAB42	11771	152
chr15	44881727	44881865	7495000	7495002	1069528	3	139	46.3333	-55.2768	-18.3364	-0.704216	0.224037	0.928253	0.0318694	hypo	C15orf43	74836	153
chr15	101293358	101293580	7698492	7698498	1142860	7	223	31.8571	-128.044	-17.532	-0.703281	0.186228	0.889509	0.0339317	hypo	SNRPA1	-1701	154
chr5	180367353	180367749	3414695	3414703	2713601	9	397	44.1111	-169.04	-17.827	-0.702026	0.21024	0.912267	0.0311194	hypo	GFPT2	13965	155
chr7	55516968	55517244	4181086	4181093	3011339	8	277	34.625	-143.39	-17.7941	-0.701439	0.210222	0.91166	0.0349626	hypo	VOPP1	-55743	156
chr12	2387282	2387536	6319636	6319643	626065	8	255	31.875	-117.685	-14.3115	-0.70137	0.215173	0.916543	0.0349499	hypo	NA	NA	157
chr9	120922138	120922336	5342858	5342862	3457373	5	199	39.8	-55.1999	-10.5781	-0.701147	0.0574542	0.758601	0.0413338	hypo	TRAF1	-6836	158
chr14	49623951	49624228	7203868	7203871	966529	4	278	69.5	-64.633	-15.2606	-0.700705	0.149902	0.850607	0.0374823	hypo	MGAT2	-3155	160
chr15	64188439	64188592	7564279	7564284	1095862	6	154	25.6667	-131.804	-20.9655	-0.698273	0.280818	0.97909	0.0309709	hypo	PPIB	25233	161
chr3	46369708	46369983	1744847	1744849	2032450	3	276	92	-23.1128	-7.42555	-0.698224	0.0396154	0.73784	0.0431162	hypo	CCR5	870	162
chr2	191679619	191679672	1420380	1420385	1744095	6	54	9	-101.501	-16.5683	-0.698041	0.282417	0.980457	0.0361698	hypo	NABP1	-1550	163
chr2	177214222	177215188	1377939	1377963	1724782	25	967	38.68	-454.019	-11.5449	-0.69775	0.129258	0.827008	0.0321489	hypo	HNRNPA3	-1658	164
chr10	3780350	3780519	5424115	5424118	290985	4	170	42.5	-59.1736	-14.0494	-0.697465	0.259594	0.957059	0.0407488	hypo	KLF6	-4761	165
chr3	186788198	186788419	2198365	2198374	2216024	10	222	22.2	-191.128	-18.9455	-0.697439	0.186257	0.883695	0.032057	hypo	EIF4A2	-4992	166
chr4	99851603	99851701	2554118	2554125	2359619	8	99	12.375	-144.951	-17.7777	-0.697351	0.230614	0.927964	0.0344991	hypo	DAPP1	-34769	167
chr1	112621205	112621376	392952	392957	138641	6	172	28.6667	-82.5073	-13.3787	-0.695488	0.162735	0.858223	0.0417642	hypo	ST7L	379	168
chr10	104267608	104267966	5778465	5778471	419331	7	359	51.2857	-122.241	-13.4893	-0.695148	0.226492	0.92164	0.0354155	hypo	GSTO2	906	169
chr5	151079349	151079650	3310915	3310926	2675590	12	302	25.1667	-148.359	-11.7881	-0.69505	0.212773	0.907823	0.0412721	hypo	TNIP1	-13926	170
chr11	86061762	86062254	6148708	6148720	558506	13	493	37.9231	-158.811	-11.7671	-0.694814	0.198091	0.892905	0.0338812	hypo	PICALM	-7627	171
chr11	86062472	86062610	6148721	6148724	558507	4	139	34.75	-50.0573	-12.4879	-0.694159	0.142977	0.837136	0.0338812	hypo	PICALM	-7271	174
chr7	158656303	158656472	4537189	4537192	3140065	4	170	42.5	-75.5473	-18.5326	-0.693886	0.25445	0.948336	0.0331985	hypo	NCAPG2	-48356	175
chr5	119354234	119354279	3204566	3204569	2634194	4	46	11.5	-57.1192	-14.2468	-0.693332	0.247217	0.940548	0.034131	hypo	TNFAIP8	-85541	176
chr6	152171032	152171338	3923630	3923634	2914866	5	307	61.4	-86.6049	-17.2315	-0.69329	0.193993	0.887283	0.0371759	hypo	NA	NA	177
chr17	28722103	28722232	8128024	8128032	1268125	9	130	14.4444	-145.82	-15.6483	-0.692642	0.163881	0.856524	0.0368286	hypo	NEK8	3664	178
chr7	130951677	130952030	4438228	4438232	3104862	5	354	70.8	-27.3053	-4.8983	-0.691018	0.261413	0.952431	0.0380171	hypo	NA	NA	179
chr2	8543474	8543923	827265	827276	1509205	12	450	37.5	-166.776	-12.2027	-0.690848	0.0948453	0.785694	0.0471434	hypo	NA	NA	180
chr6	159040736	159040810	3950307	3950310	2924440	4	75	18.75	-60.2723	-15.0089	-0.690271	0.154174	0.844446	0.035608	hypo	TAGAP	-4341	181
chr2	38748058	38748231	934964	934968	1549078	5	174	34.8	-79.7215	-15.6486	-0.689309	0.279159	0.968468	0.0348585	hypo	SRSF7	-3262	184
chr17	35880328	35880510	8157937	8157941	1277239	5	183	36.6	-81.3182	-16.1486	-0.689261	0.102643	0.791904	0.0373319	hypo	CCL5	-282	185
chr19	46785161	46785418	8822034	8822039	1484375	6	258	43	-105.89	-16.5118	-0.688638	0.163974	0.852612	0.0354483	hypo	SLC1A5	-3175	186
chr6	159041089	159041123	3950311	3950313	2924441	3	35	11.6667	-44.6239	-14.7064	-0.687818	0.150671	0.838489	0.0359462	hypo	TAGAP	-4028	187
chr16	56934750	56934868	7885620	7885622	1197481	3	119	39.6667	-47.2152	-15.685	-0.687475	0.154869	0.842345	0.037587	hypo	HERPUD1	-2701	188
chr18	59357063	59357285	8537215	8537217	1405683	3	223	74.3333	-51.4923	-16.1111	-0.686758	0.265943	0.952702	0.0363463	hypo	LMAN1	-2676	189
chr2	10447129	10447213	834583	834585	1511502	3	85	28.3333	-50.2591	-16.3907	-0.686318	0.275977	0.962295	0.0362595	hypo	ODC1	-1290	191
chr1	200862834	200862959	625810	625814	223196	5	126	25.2	-80.3193	-15.6301	-0.68597	0.196674	0.882644	0.0335602	hypo	GPR25	10078	192
chr4	173332058	173332268	2780129	2780131	2458322	3	211	70.3333	-57.3026	-17.8113	-0.685581	0.149443	0.835025	0.0342371	hypo	HMGB2	-2856	194
chr9	133370198	133370301	5395555	5395557	3471705	3	104	34.6667	-48.3081	-15.7788	-0.685302	0.109077	0.79438	0.0342319	hypo	SURF4	-5864	195
chr19	51395104	51395306	8847469	8847481	1489332	13	203	15.6154	-209.727	-14.9364	-0.684733	0.150859	0.835592	0.0402735	hypo	C19orf84	4529	196
chr22	39015068	39015287	9333008	9333013	1959192	6	220	36.6667	-114.415	-18.2461	-0.684256	0.0951734	0.77943	0.0330474	hypo	APOBEC3D	-704	198
chr10	110357447	110357838	5797527	5797542	427619	16	392	24.5	-204.963	-10.4296	-0.684053	0.197163	0.881216	0.0446098	hypo	SMNDC1	52495	199
chr13	51909017	51909054	6909628	6909630	843029	3	38	12.6667	-55.8746	-18.6081	-0.683689	0.215486	0.899176	0.0324066	hypo	CCDC70	-47035	200
chr1	234972090	234972668	742314	742324	266806	11	579	52.6364	-171.737	-12.1295	-0.68343	0.235053	0.918483	0.0366222	hypo	NA	NA	201
chr6	15023795	15023902	3476415	3476418	2734888	4	108	27	-71.4192	-15.6294	-0.683217	0.259023	0.942239	0.0361671	hypo	NA	NA	202
chr17	47741160	47741434	8209535	8209537	1290032	3	275	91.6667	-39.1325	-12.7363	-0.682656	0.251788	0.934443	0.037547	hypo	TBX21	-7915	203
chr4	142401050	142401092	2681756	2681758	2416167	3	43	14.3333	-31.3713	-10.4023	-0.682338	0.211104	0.893442	0.0407543	hypo	NA	NA	204
chr1	159014773	159014901	492733	492735	167223	3	129	43	-53.5168	-17.72	-0.681909	0.110326	0.792235	0.0327245	hypo	IFI16	-14804	205
chr4	1710676	1711172	2248746	2248759	2233001	14	497	35.5	-213.008	-8.00714	-0.681785	0.121621	0.803406	0.0360181	hypo	SLBP	-1382	206
chr3	114293953	114294001	1961902	1961905	2119592	4	49	12.25	-23.9434	-5.78592	-0.681583	0.16609	0.847673	0.0442314	hypo	TIGIT	-17039	207
chr1	77976950	77977732	287201	287223	92920	23	783	34.0435	-421.948	-5.00057	-0.681276	0.0436475	0.724923	0.0325376	hypo	FUBP1	-1377	208
chr1	184890944	184891265	577808	577812	201803	5	322	64.4	-94.1282	-18.4788	-0.681221	0.196616	0.877837	0.0311547	hypo	FAM129A	-83284	209
chr18	74996215	74996547	8589840	8589845	1427625	6	333	55.5	-105.592	-15.9243	-0.68011	0.267336	0.947446	0.0359268	hypo	NA	NA	211
chr6	130221352	130221407	3846676	3846678	2884394	3	56	18.6667	-26.5127	-8.74546	-0.679818	0.22451	0.904328	0.0477427	hypo	NA	NA	212
chr2	9655551	9655732	831731	831735	1510655	5	182	36.4	-90.5258	-17.5678	-0.67976	0.238913	0.918673	0.0333258	hypo	YWHAQ	24536	213
chr2	100001201	100001521	1131664	1131671	1623572	8	321	40.125	-133.265	-15.8847	-0.67938	0.225778	0.905158	0.0333738	hypo	NA	NA	214
chr12	98518905	98519030	6639267	6639275	751194	9	126	14	-158.52	-17.1958	-0.679265	0.0746366	0.753901	0.0333757	hypo	TMPO	-3392	215
chr2	55233529	55233881	992134	992143	1571328	10	353	35.3	-193.964	-14.1482	-0.67765	0.128293	0.805943	0.03355	hypo	CLHC1	965	216
chr6	134436374	134436506	3860885	3860887	2890303	3	133	44.3333	-52.891	-17.3309	-0.677426	0.189447	0.866874	0.0348273	hypo	NA	NA	217
chr6	221399	221515	3419515	3419518	2714801	4	117	29.25	-51.4549	-12.4274	-0.677225	0.192457	0.869682	0.0452765	hypo	DUSP22	70114	218
chr11	62882547	62882692	6066380	6066383	531100	4	146	36.5	-76.6823	-18.8536	-0.676815	0.185442	0.862257	0.032952	hypo	SLC3A2	-26444	219
chr10	110774519	110774650	5798920	5798925	428152	6	132	22	-87.6064	-14.5528	-0.676773	0.285435	0.962208	0.0391508	hypo	PDCD4	97144	220
chr19	18475207	18475786	8711429	8711437	1453290	9	580	64.4444	-151.604	-10.8695	-0.67664	0.210184	0.886824	0.0349655	hypo	ISYNA1	36905	221
chr4	98927304	98927633	2551252	2551260	2358367	9	330	36.6667	-155.736	-14.4436	-0.676337	0.1091	0.785437	0.0363277	hypo	EIF4E	-3003	222
chr4	38523930	38524320	2365896	2365903	2280258	8	391	48.875	-133.207	-15.0818	-0.67625	0.230861	0.907111	0.0375366	hypo	NA	NA	223
chr20	49668769	49668892	9057264	9057267	1870300	4	124	31	-55.413	-13.8264	-0.676212	0.0873794	0.763592	0.038157	hypo	B4GALT5	-44985	224
chr5	73500047	73500184	3064776	3064778	2572538	3	138	46	-53.2759	-17.1085	-0.676027	0.271147	0.947174	0.0348997	hypo	BTF3	-1638	225
chr6	31575861	31576061	3544053	3544059	2757430	7	201	28.7143	-59.1138	-7.83436	-0.675371	0.0303193	0.70569	0.0524333	hypo	TNF	-293	226
chr16	75651356	75651688	7961042	7961050	1221689	9	333	37	-149.025	-16.4092	-0.675251	0.15184	0.827091	0.0356647	hypo	KARS	2712	227
chr11	3049879	3049937	5884834	5884836	457892	3	59	19.6667	-52.572	-17.4174	-0.674986	0.269718	0.944704	0.0346251	hypo	CARS	-7675	228
chr3	114294892	114295158	1961907	1961911	2119594	5	267	53.4	-24.7865	-4.79093	-0.674912	0.208502	0.883414	0.0463191	hypo	TIGIT	-17978	229
chr12	56685046	56685837	6507592	6507606	695070	15	792	52.8	-174.635	-6.39463	-0.674907	0.0765729	0.75148	0.0419608	hypo	PTGES3	-2570	230
chr15	66503257	66503593	7575318	7575321	1098828	4	337	84.25	-65.0576	-11.6094	-0.673877	0.0591085	0.732986	0.036663	hypo	ZWILCH	1365	231
chr2	195563612	195563653	1430935	1430937	1749166	3	42	14	-43.9031	-14.6204	-0.673813	0.242846	0.916659	0.0424565	hypo	SLC39A10	12323	232
chr4	184421192	184421527	2819822	2819824	2473913	3	336	112	-44.148	-14.3916	-0.67372	0.179624	0.853345	0.0397364	hypo	IRF2	-53052	233
chr2	202269691	202269791	1454717	1454722	1758366	6	101	16.8333	-92.1231	-15.1219	-0.673662	0.106716	0.780378	0.0325345	hypo	NOP58	-3974	234
chr12	19552720	19553355	6383919	6383928	648870	10	636	63.6	-186.793	-16.8793	-0.672805	0.234833	0.907638	0.0342788	hypo	NA	NA	235
chr15	22796983	22797354	7413662	7413673	1041999	12	372	31	-172.325	-6.91175	-0.671777	0.273466	0.945243	0.041084	hypo	NIPA1	-23919	237
chr3	50336210	50336420	1765114	1765116	2036965	3	211	70.3333	-39.6362	-13.0858	-0.671639	0.182559	0.854198	0.0440602	hypo	RASSF1	-4559	238
chr7	22855632	22856021	4072720	4072728	2968114	9	390	43.3333	-155.501	-14.8451	-0.670704	0.307544	0.978247	0.0320188	hypo	TOMM7	32779	239
chr2	197502072	197502387	1438018	1438021	1751830	4	316	79	-73.075	-16.8496	-0.670291	0.299427	0.969718	0.0331744	hypo	HSPE1-MOB4	-1658	240
chr10	6141031	6141439	5432951	5432958	294089	8	409	51.125	-133.352	-12.549	-0.669801	0.0796508	0.749452	0.035441	hypo	PFKFB3	3494	241
chrX	45764322	45764492	9422225	9422229	3493030	5	171	34.2	-40.5853	-7.89619	-0.669433	0.267878	0.937311	0.0383033	hypo	NA	NA	242
chr19	14417599	14417934	8689434	8689441	1448722	8	336	42	-130.917	-6.59503	-0.668819	0.0352371	0.704056	0.0329877	hypo	DDX39A	-1448	243
chr5	32537855	32537990	2948384	2948389	2524305	6	136	22.6667	-77.0594	-12.3853	-0.668656	0.276001	0.944657	0.0364041	hypo	SUB1	-6221	244
chr20	51530149	51530898	9065413	9065423	1872574	11	750	68.1818	-83.6768	-7.34224	-0.668217	0.182431	0.850648	0.0413712	hypo	NFATC2	-31932	245
chr8	97848130	97848351	4866604	4866611	3268652	8	222	27.75	-116.733	-13.9933	-0.667806	0.283066	0.950873	0.0348716	hypo	MATN2	20488	246
chr7	159004404	159004486	4538699	4538701	3140486	3	83	27.6667	-38.1687	-12.6752	-0.66772	0.245428	0.913148	0.0409165	hypo	NA	NA	247
chr12	122244374	122244875	6735622	6735629	782568	8	502	62.75	-158.254	-19.4224	-0.667162	0.0676294	0.734791	0.0322356	hypo	DIABLO	16839	248
chr6	221828	222296	3419519	3419530	2714802	12	469	39.0833	-163.182	-12.0761	-0.667147	0.261332	0.928479	0.0422713	hypo	DUSP22	69333	249
chr10	43405483	43405777	5578377	5578383	342757	7	295	42.1429	-113.313	-15.2268	-0.666529	0.00887707	0.675406	0.033256	hypo	HNRNPF	-3388	250
chr14	75524741	75525068	7299042	7299045	1001216	4	328	82	-51.9561	-11.7621	-0.665941	0.292851	0.958792	0.0362539	hypo	BATF	-2315	251
chr5	80652636	80652836	3090763	3090770	2582308	8	201	25.125	-136.24	-16.4254	-0.665863	0.242676	0.908539	0.038435	hypo	MSH3	1811	252
chr6	31576778	31576974	3544062	3544065	2757432	4	197	49.25	-29.7897	-7.38613	-0.665734	0.0721616	0.737896	0.0562021	hypo	TNF	-1210	253
chr16	87866449	87866686	8007321	8007326	1237131	6	238	39.6667	-69.9623	-10.6325	-0.665726	0.0891832	0.754909	0.0391549	hypo	SLC7A5	-2801	254
chr3	12839700	12839929	1638315	1638317	1988524	3	230	76.6667	-48.9874	-15.3817	-0.665404	0.247733	0.913137	0.0348874	hypo	CAND2	-43227	255
chr5	1489685	1489703	2846587	2846589	2482812	3	19	6.33333	-40.0333	-12.884	-0.665097	0.273213	0.93831	0.037946	hypo	LPCAT1	-34273	256
chr17	67246735	67246833	8288068	8288073	1315520	6	99	16.5	-95.6262	-14.0791	-0.664942	0.153314	0.818256	0.0372575	hypo	HELZ	745	257
chr12	12475378	12475474	6359254	6359259	639019	6	97	16.1667	-87.2027	-14.4406	-0.664497	0.12443	0.788926	0.0438053	hypo	DUSP16	-86908	258
chr6	149031896	149032136	3910056	3910059	2910565	4	241	60.25	-70.8308	-17.6214	-0.664108	0.207101	0.871209	0.0336925	hypo	NA	NA	259
chr19	54202626	54203028	8862890	8862894	1493041	5	403	80.6	-76.493	-14.9675	-0.664013	0.261429	0.925442	0.0385267	hypo	TSEN34	-12687	260
chr2	202270320	202270684	1454723	1454727	1758367	5	365	73	-75.0908	-14.2819	-0.664008	0.200225	0.864233	0.0325539	hypo	NOP58	-4603	261
chr19	6668431	6668912	8643139	8643147	1439673	9	482	53.5556	-125.06	-11.9656	-0.663698	0.063496	0.727194	0.0365158	hypo	TNFSF14	-1675	262
chr3	46371710	46371975	1744852	1744855	2032452	4	266	66.5	-31.5122	-7.53921	-0.663233	0.12969	0.792923	0.0431162	hypo	CCR5	-855	263
chr3	27719143	27719241	1684309	1684311	2007895	3	99	33	-37.4093	-12.4299	-0.66311	0.211927	0.875036	0.0500944	hypo	EOMES	-3469	264
chr6	53231754	53231963	3618743	3618745	2784142	3	210	70	-55.382	-18.3528	-0.662524	0.28646	0.948984	0.032243	hypo	GCM1	82924	265
chr8	100307440	100307559	4875405	4875407	3271969	3	120	40	-32.5159	-10.3857	-0.662321	0.0907902	0.753111	0.0384296	hypo	NA	NA	266
chr3	197934214	197934253	2241789	2241791	2231179	3	40	13.3333	-59.3939	-19.2181	-0.661833	0.308574	0.970407	0.0311018	hypo	IQCG	-25888	267
chr16	88782005	88782076	8009847	8009850	1237728	4	72	18	-54.6244	-13.3516	-0.6611	0.0250363	0.686137	0.0402304	hypo	PIEZO1	-3134	268
chr6	73522385	73522822	3672737	3672747	2808207	11	438	39.8182	-182.687	-9.99125	-0.661015	0.094096	0.755112	0.0339998	hypo	EEF1A1	-974	269
chr2	193105	193423	800065	800071	1498505	7	319	45.5714	-89.9571	-12.4577	-0.660893	0.293361	0.954254	0.0394202	hypo	ACP1	70716	271
chr10	67850237	67850484	5649150	5649153	373431	4	248	62	-73.8878	-4.83166	-0.660036	0.270832	0.930868	0.0319112	hypo	DNAJC12	12070	272
chr1	3656945	3657056	8297	8302	1669	6	112	18.6667	-78.964	-12.7981	-0.659843	0.218165	0.878009	0.0419812	hypo	WRAP73	4183	273
chr4	182918646	182918995	2813249	2813253	2471846	5	350	70	-82.6164	-15.687	-0.659826	0.155176	0.815002	0.0351259	hypo	DCTD	709	274
chr1	158932289	158932554	492468	492470	167115	3	266	88.6667	-46.5841	-15.4425	-0.659481	0.0558507	0.715332	0.0346975	hypo	PYHIN1	-1492	275
chr15	40754191	40754278	7474936	7474942	1064156	7	88	12.5714	-129.858	-18.5002	-0.659169	0.100033	0.759202	0.0326482	hypo	RMDN3	-1572	276
chr17	32523414	32523938	8146510	8146519	1272930	10	525	52.5	-177.09	-17.1753	-0.658966	0.0985388	0.757505	0.0365874	hypo	CDK5R1	-36794	277
chr3	46368680	46369114	1744837	1744843	2032448	7	435	62.1429	-45.4184	-5.12185	-0.658543	0.205109	0.863652	0.0431428	hypo	CCR5	1739	278
chr6	106114176	106114691	3769767	3769775	2851784	9	516	57.3333	-102.305	-10.4773	-0.658395	0.211119	0.869514	0.0489477	hypo	PRDM1	-27855	279
chr20	51608666	51608922	9065719	9065723	1872664	5	257	51.4	-60.3128	-11.818	-0.658328	0.244687	0.903015	0.0415125	hypo	NFATC2	45834	280
chr6	152171548	152171849	3923635	3923637	2914867	3	302	100.667	-49.015	-15.77	-0.658133	0.240974	0.899107	0.0371759	hypo	NA	NA	281
chr20	51415997	51416513	9064978	9064987	1872438	10	517	51.7	-87.5861	-7.231	-0.658071	0.299713	0.957783	0.0373724	hypo	NA	NA	282
chr6	159041368	159041477	3950314	3950319	2924442	6	110	18.3333	-82.5308	-13.48	-0.65772	0.129612	0.787332	0.0366171	hypo	TAGAP	-3674	283
chr12	98519889	98520148	6639277	6639284	751196	8	260	32.5	-135.778	-16.7243	-0.657572	0.189167	0.846739	0.0333441	hypo	TMPO	-4376	284
chr20	51417853	51417964	9064995	9065001	1872441	7	112	16	-65.5218	-8.92243	-0.65687	0.271746	0.928616	0.0364067	hypo	NA	NA	285
chr10	62049170	62049362	5630540	5630544	365568	5	193	38.6	-62.8594	-12.466	-0.656809	0.111331	0.76814	0.040013	hypo	NA	NA	286
chr19	2238014	2238454	8617591	8617595	1435395	5	441	88.2	-64.9991	-12.0653	-0.656068	0.285569	0.941636	0.0390952	hypo	PLEKHJ1	309	287
chr14	21266045	21266227	7112651	7112653	929083	3	183	61	-39.1776	-12.7052	-0.654393	0.0771857	0.731578	0.035139	hypo	HNRNPC	-3266	288
chr3	27718586	27718856	1684304	1684308	2007894	5	271	54.2	-61.5458	-12.0027	-0.653671	0.223522	0.877193	0.0494631	hypo	EOMES	-3854	290
chr19	38848215	38848312	8785178	8785180	1475145	3	98	32.6667	-46.3271	-15.0185	-0.653056	0.128382	0.781437	0.0352109	hypo	HNRNPL	-4034	291
chr1	9800400	9800887	32617	32628	8451	12	488	40.6667	-217.258	-14.2163	-0.653028	0.118237	0.771265	0.0343157	hypo	CLSTN1	-23638	292
chr10	50417071	50417652	5596934	5596940	350016	7	582	83.1429	-84.8398	-8.83038	-0.652953	0.286516	0.939469	0.0407259	hypo	AC069547.1	-24064	293
chr10	73479358	73479412	5672069	5672071	380256	3	55	18.3333	-51.8946	-17.2787	-0.652733	0.286127	0.938861	0.0328909	hypo	PPP3CB	-16611	294
chr11	86061305	86061499	6148705	6148707	558505	3	195	65	-31.7981	-10.1008	-0.652045	0.28811	0.940154	0.0338812	hypo	PICALM	-8382	295
chr13	51909330	51909546	6909631	6909635	843030	5	217	43.4	-87.683	-16.8523	-0.649999	0.257509	0.907508	0.0324066	hypo	CCDC70	-47348	296
chr2	25788577	25788884	885616	885619	1531665	4	308	77	-61.1388	-14.8948	-0.649065	0.315253	0.964318	0.036288	hypo	ASXL2	-89631	297
chr19	10112058	10112170	8661721	8661723	1443743	3	113	37.6667	-46.4529	-15.1632	-0.64811	0.203872	0.851982	0.0337816	hypo	P2RY11	-519	298
chr3	197921790	197922145	2241700	2241705	2231161	6	356	59.3333	-105.108	-16.3323	-0.647993	0.217989	0.865983	0.033351	hypo	IQCG	-37996	300
chr10	17511071	17511515	5480685	5480695	309964	11	445	40.4545	-178.375	-15.2914	-0.647489	0.207761	0.85525	0.0333202	hypo	ST8SIA6	56740	301
chr6	111793061	111793105	3791799	3791801	2859577	3	45	15	-30.0821	-9.92308	-0.647437	0.128784	0.776221	0.0365339	hypo	FYN	-80346	302
chr5	151078530	151078927	3310906	3310914	2675589	9	398	44.2222	-101.992	-11.2698	-0.647068	0.0859826	0.73305	0.0412038	hypo	TNIP1	-14649	303
chr2	11103977	11103999	837011	837013	1512289	3	23	7.66667	-51.2887	-17.0946	-0.647028	0.110598	0.757626	0.0331109	hypo	C2orf50	29053	304
chr9	131233635	131233884	5386493	5386500	3469302	8	250	31.25	-141.722	-16.9497	-0.647011	0.300561	0.947572	0.0346179	hypo	FAM78A	-42662	305
chr11	67241897	67242166	6085974	6085980	535785	7	270	38.5714	-121.822	-16.0823	-0.646452	0.0971135	0.743566	0.0350172	hypo	ADRBK1	24243	306
chr17	49716523	49716738	8218475	8218477	1292411	3	216	72	-52.3222	-17.0097	-0.646345	0.213481	0.859826	0.0341056	hypo	SLC35B1	7508	307
chr6	130260937	130261619	3846796	3846809	2884449	14	683	48.7857	-224.2	-14.9413	-0.646049	0.245667	0.891717	0.0337497	hypo	NA	NA	308
chr1	112621792	112622050	392958	392971	138642	14	259	18.5	-173.515	-12.2763	-0.644285	0.148416	0.7927	0.0417642	hypo	ST7L	966	309
chr19	58488473	58488845	8884395	8884403	1498189	9	373	41.4444	-159.597	-15.0906	-0.644193	0.242039	0.886232	0.0335483	hypo	ZNF446	-14455	310
chr17	80891568	80891610	8344627	8344629	1331449	3	43	14.3333	-42.4794	-13.7244	-0.64413	0.026961	0.671091	0.0362554	hypo	CHMP6	99987	311
chr8	125219571	125219949	4955113	4955117	3305659	5	379	75.8	-90.2089	-17.7127	-0.643854	0.30543	0.949285	0.0327493	hypo	NA	NA	312
chr6	189901	189963	3419372	3419374	2714761	3	63	21	-40.7595	-13.3919	-0.643803	0.188271	0.832075	0.041943	hypo	NA	NA	313
chr19	2237393	2237796	8617572	8617590	1435394	19	404	21.2632	-257.872	-6.84404	-0.643032	0.125681	0.768713	0.0369539	hypo	PLEKHJ1	0	315
chr10	88883105	88883449	5720387	5720391	399498	5	345	69	-78.817	-15.6502	-0.642946	0.292416	0.935362	0.0357962	hypo	STAMBPL1	-3370	316
chr11	62558051	62558509	6063954	6063974	530732	21	459	21.8571	-195.048	-7.03517	-0.642497	0.0491053	0.691602	0.0478394	hypo	AHNAK	1815	317
chr10	17511822	17511893	5480696	5480698	309965	3	72	24	-48.0841	-15.8434	-0.641338	0.284882	0.92622	0.0333202	hypo	ST8SIA6	57491	318
chr3	39408448	39408527	1721832	1721834	2023425	3	80	26.6667	-39.4719	-13.0884	-0.641088	0.255652	0.89674	0.0438439	hypo	SLC25A38	-25099	319
chr12	68118324	68118687	6544411	6544413	710284	3	364	121.333	-46.8922	-15.2719	-0.640922	0.210575	0.851497	0.0334504	hypo	IFNG	-41059	320
chr3	52671307	52671426	1773196	1773199	2039461	4	120	30	-75.1457	-18.5166	-0.64063	0.295534	0.936164	0.0319297	hypo	GNL3	9729	321
chr19	38560192	38560597	8783703	8783708	1474851	6	406	67.6667	-68.3326	-7.31176	-0.640506	0.261454	0.90196	0.0413425	hypo	MAP4K1	-58284	322
chr17	68182479	68182737	8293706	8293715	1316825	10	259	25.9	-152.059	-14.7798	-0.640499	0.0728071	0.713306	0.0371541	hypo	AMZ2	64836	323
chr2	230950314	230950655	1553762	1553767	1797244	6	342	57	-90.9226	-14.5403	-0.640339	0.308457	0.948796	0.0367498	hypo	GPR55	-10410	324
chr13	33610795	33610851	6848496	6848498	818318	3	57	19	-48.0193	-15.7226	-0.640023	0.213231	0.853254	0.0351764	hypo	NA	NA	325
chr7	148507983	148508136	4499944	4499946	3128211	3	154	51.3333	-50.4145	-15.3371	-0.639534	0.297278	0.936812	0.0312168	hypo	C7orf33	82428	326
chr3	71777819	71778183	1838906	1838918	2065453	13	365	28.0769	-212.391	-15.8211	-0.63913	0.251999	0.891129	0.0346683	hypo	PROK2	-7022	327
chr4	121226256	121226654	2617368	2617371	2387866	4	399	99.75	-33.3233	-8.14021	-0.638407	0.222625	0.861033	0.0440442	hypo	TNIP3	-811	328
chr19	8574280	8574480	8653836	8653840	1441792	5	201	40.2	-39.5159	-6.88007	-0.637934	0.331932	0.969866	0.0508039	hypo	MYO1F	-3096	329
chr2	64699722	64700114	1025499	1025503	1584246	5	393	78.6	-87.3885	-16.4502	-0.637915	0.258077	0.895992	0.0331218	hypo	SERTAD2	-50890	330
chr1	116569693	116569801	406897	406902	143851	6	109	18.1667	-58.8456	-9.07405	-0.637554	0.279025	0.916579	0.0366535	hypo	CD58	-1237	331
chr6	16413114	16413398	3482435	3482439	2736801	5	285	57	-62.7277	-11.2937	-0.637513	0.304045	0.941558	0.0425806	hypo	NA	NA	333
chr2	203940806	203941092	1463028	1463047	1760749	20	287	14.35	-322.305	-15.4606	-0.637465	0.0659284	0.703393	0.0316623	hypo	ICOS	-4057	334
chr16	1962965	1963926	7708396	7708414	1144879	19	962	50.6316	-231.776	-5.51615	-0.63736	0.0723254	0.709686	0.0432704	hypo	RNF151	2896	335
chr11	90220840	90221279	6160097	6160106	563602	10	440	44	-145.063	-13.7237	-0.636608	0.344539	0.981147	0.0373056	hypo	CHORDC1	-2084	337
chr7	55516542	55516603	4181083	4181085	3011338	3	62	20.6667	-48.1601	-15.8099	-0.636605	0.232201	0.868806	0.0350083	hypo	VOPP1	-56384	338
chr12	12474745	12475054	6359250	6359253	639018	4	310	77.5	-55.4824	-13.7498	-0.636582	0.0764523	0.713035	0.0439115	hypo	DUSP16	-87328	339
chr18	80202142	80202297	8607883	8607885	1433943	3	156	52	-41.1919	-13.1311	-0.636474	0.224777	0.86125	0.0370693	hypo	PARD6G	-45248	340
chr21	14534136	14534554	9125098	9125104	1890904	7	419	59.8571	-91.3584	-12.975	-0.636112	0.230648	0.86676	0.0356205	hypo	SAMSN1	-48847	342
chr6	33273294	33273449	3549829	3549831	2759152	3	156	52	-50.7348	-15.5726	-0.635925	0.0467493	0.682675	0.0340477	hypo	VPS52	1246	343
chr20	49893838	49893988	9058418	9058420	1870610	3	151	50.3333	-47.8795	-15.6996	-0.635881	0.288116	0.923997	0.0325734	hypo	SPATA2	-21519	344
chr7	50664733	50664754	4165448	4165450	3004765	3	22	7.33333	-40.3037	-13.4142	-0.635643	0.255926	0.891569	0.035622	hypo	DDC	99275	345
chr3	113742292	113742948	1959820	1959825	2118825	6	657	109.5	-94.6723	-15.2644	-0.635412	0.320503	0.955915	0.037562	hypo	NAA50	-3351	346
chr16	29610634	29610800	7822617	7822623	1178408	7	167	23.8571	-99.6246	-14.0959	-0.635287	0.147059	0.782347	0.0374506	hypo	SPN	52178	347
chr13	50236468	50237264	6904523	6904533	840835	11	797	72.4545	-136.94	-12.2888	-0.635137	0.236142	0.871279	0.0359012	hypo	NA	NA	348
chr6	127906873	127907099	3839352	3839355	2881200	4	227	56.75	-22.4236	-5.51743	-0.63461	0.280223	0.914833	0.0438581	hypo	THEMIS	-11531	350
chr2	168210542	168211059	1346957	1346967	1712741	11	518	47.0909	-188.983	-15.8033	-0.63458	0.185224	0.819804	0.0321406	hypo	STK39	-37081	351
chr12	56683413	56684012	6507560	6507589	695069	30	600	20	-323.438	-5.36851	-0.634575	0.111327	0.745902	0.0410887	hypo	PTGES3	-4395	352
chr20	57605794	57606006	9090519	9090523	1880887	5	213	42.6	-53.6091	-10.3451	-0.634553	0.255006	0.889559	0.0470121	hypo	ZBP1	-14569	353
chr5	132664178	132664353	3246496	3246498	2652156	3	176	58.6667	-40.5007	-12.5053	-0.633896	0.300347	0.934242	0.036931	hypo	IL13	-7914	355
chrX	119788445	119788579	9472942	9472944	3523904	3	135	45	-35.0931	-11.6302	-0.633885	0.216931	0.850816	0.0412022	hypo	NA	NA	356
chr19	40753692	40753835	8794630	8794633	1477386	4	144	36	-56.1365	-13.9568	-0.633706	0.225154	0.858861	0.0380532	hypo	C19orf54	2138	357
chr19	51395650	51395756	8847482	8847486	1489333	5	107	21.4	-74.2317	-14.0154	-0.633412	0.283513	0.916925	0.0402735	hypo	C19orf84	5075	359
chr3	196079470	196079742	2231741	2231745	2228632	5	273	54.6	-76.4304	-14.9563	-0.633261	0.244968	0.878229	0.0355862	hypo	TFRC	-2446	360
chr10	73479911	73479982	5672072	5672074	380257	3	72	24	-50.3193	-16.7146	-0.632619	0.307753	0.940372	0.0328344	hypo	PPP3CB	-16041	361
chr2	7437573	7437893	823925	823929	1507793	5	321	64.2	-68.7177	-13.4361	-0.632267	0.287465	0.919731	0.0386764	hypo	NA	NA	363
chr22	17779247	17779540	9250832	9250838	1935912	7	294	42	-91.3003	-10.8711	-0.631996	0.297482	0.929478	0.0427994	hypo	BID	4476	364
chr5	160469119	160469879	3342265	3342283	2688124	19	761	40.0526	-249.428	-11.0532	-0.631799	0.176102	0.807901	0.0371804	hypo	PTTG1	-47296	365
chr12	24839289	24839349	6401161	6401166	656240	6	61	10.1667	-87.7501	-14.5733	-0.631578	0.200044	0.831622	0.0377609	hypo	NA	NA	366
chr19	39435056	39435127	8788283	8788286	1475802	4	72	18	-58.6359	-14.0446	-0.631532	0.0545188	0.686051	0.0353466	hypo	SUPT5H	1028	367
chr10	43402004	43402311	5578357	5578359	342752	3	308	102.667	-42.159	-13.9342	-0.631024	0.168223	0.799248	0.0341028	hypo	HNRNPF	-6854	368
chr10	62050505	62050693	5630546	5630549	365570	4	189	47.25	-46.7998	-11.4023	-0.630911	0.234352	0.865263	0.0400087	hypo	NA	NA	369
chr13	33679199	33679634	6848749	6848755	818413	7	436	62.2857	-119.961	-16.6177	-0.629733	0.221508	0.85124	0.0337701	hypo	NA	NA	370
chr1	91948915	91949165	329148	329156	111450	9	251	27.8889	-155.601	-14.5376	-0.629538	0.0425758	0.672114	0.0334825	hypo	BRDT	205	371
chr6	39227727	39228019	3574216	3574220	2766386	5	293	58.6	-70.3589	-12.8341	-0.628741	0.185716	0.814456	0.0345133	hypo	KCNK5	-1430	372
chr5	168249238	168249381	3368103	3368105	2699140	3	144	48	-46.4118	-15.1668	-0.628727	0.30958	0.938307	0.0315007	hypo	WWC1	42269	373
chr6	33416402	33416616	3550703	3550707	2759325	5	215	43	-84.7676	-15.3961	-0.628127	0.147417	0.775544	0.0341217	hypo	CUTA	-1700	374
chr9	36383196	36383485	5139763	5139770	3379332	8	290	36.25	-140.37	-17.1867	-0.627885	0.272405	0.90029	0.0335524	hypo	NA	NA	376
chr6	528140	528175	3421642	3421645	2715173	4	36	9	-62.536	-15.3468	-0.627456	0.331767	0.959223	0.0376807	hypo	NA	NA	377
chr5	126779124	126780237	3227642	3227670	2644377	29	1114	38.4138	-455.552	-7.5076	-0.627395	0.0798749	0.70727	0.0335464	hypo	LMNB1	-2500	378
chr1	160741391	160741492	498092	498094	169454	3	102	34	-31.8918	-10.5957	-0.627357	0.179555	0.806912	0.037999	hypo	SLAMF7	-2333	379
chr14	49619445	49619625	7203843	7203848	966525	6	181	30.1667	-98.3839	-15.6634	-0.627275	0.219872	0.847147	0.0335518	hypo	MGAT2	1169	380
chr4	75515104	75515530	2478115	2478122	2326916	8	427	53.375	-138.117	-9.69591	-0.627123	0.122069	0.749191	0.0338325	hypo	RCHY1	339	381
chr19	29302763	29303018	8743129	8743133	1463357	5	256	51.2	-75.0413	-14.7238	-0.626407	0.235252	0.861659	0.0356215	hypo	UQCRFS1	89221	382
chr12	98520371	98520692	6639285	6639291	751197	7	322	46	-112.285	-15.8396	-0.626227	0.211609	0.837836	0.0333441	hypo	TMPO	-4858	383
chr7	141558004	141558499	4478540	4478549	3119521	10	496	49.6	-184.095	-17.9169	-0.62613	0.241105	0.867235	0.0313005	hypo	AGK	-6814	384
chr9	120921668	120921880	5342854	5342857	3457372	4	213	53.25	-36.2826	-8.62031	-0.625917	0.0473251	0.673242	0.0417264	hypo	TRAF1	-7292	385
chr2	135874877	135875543	1250017	1250030	1668933	14	667	47.6429	-203.469	-5.22393	-0.625874	0.235015	0.860888	0.0371274	hypo	MCM6	-882	386
chr2	161163639	161163886	1326185	1326187	1703127	3	248	82.6667	-37.7884	-12.5836	-0.625844	0.341102	0.966945	0.0355576	hypo	TANK	-26730	387
chr19	35714270	35714392	8768586	8768589	1471322	4	123	30.75	-55.6608	-13.8276	-0.625608	0.25444	0.880047	0.0410758	hypo	KMT2B	3626	389
chr22	37146748	37146968	9324782	9324786	1957412	5	221	44.2	-63.8218	-12.3925	-0.625552	0.186223	0.811775	0.0365813	hypo	IL2RB	-28085	390
chr14	102058477	102058659	7389408	7389413	1035515	6	183	30.5	-98.2528	-13.6851	-0.625319	0.26879	0.894109	0.0349958	hypo	WDR20	80843	391
chr3	36991139	36991324	1714468	1714470	2020479	3	186	62	-49.3751	-16.0027	-0.625166	0.287386	0.912552	0.0355561	hypo	EPM2AIP1	-1843	392
chr11	47983156	47983236	6028094	6028096	516600	3	81	27	-50.0887	-16.6175	-0.624514	0.187927	0.812441	0.0338143	hypo	PTPRJ	-2597	394
chr10	30747570	30748067	5533725	5533731	328773	7	498	71.1429	-70.5937	-9.87249	-0.624273	0.357552	0.981825	0.047254	hypo	NA	NA	395
chr12	24839721	24839818	6401167	6401172	656241	6	98	16.3333	-86.8088	-14.3433	-0.624229	0.218275	0.842504	0.0377625	hypo	NA	NA	396
chr10	62048555	62048907	5630537	5630539	365567	3	353	117.667	-35.301	-11.3777	-0.624213	0.0994261	0.72364	0.0402418	hypo	NA	NA	397
chr1	88991447	88991662	319460	319464	107490	5	216	43.2	-78.5982	-14.8313	-0.623949	0.226139	0.850088	0.036856	hypo	CCBL2	-1290	398
chr11	75400699	75401504	6114949	6114971	544519	23	806	35.0435	-336.425	-5.86989	-0.623734	0.0337021	0.657436	0.0344066	hypo	KLHL35	-29124	399
chr17	42523670	42524089	8186024	8186036	1284434	13	420	32.3077	-158.884	-10.6057	-0.623172	0.282665	0.905838	0.0431966	hypo	NAGLU	12082	400
chr6	149319713	149320296	3910985	3910996	2910959	12	584	48.6667	-172.745	-4.69104	-0.622772	0.0967229	0.719495	0.0375975	hypo	SUMO4	79930	401
chr8	58805305	58805547	4742637	4742641	3216023	5	243	48.6	-78.0757	-15.2181	-0.622573	0.223317	0.84589	0.0343229	hypo	NA	NA	402
chr19	40754036	40754322	8794634	8794646	1477387	13	287	22.0769	-174.518	-11.8759	-0.622218	0.195304	0.817522	0.038719	hypo	C19orf54	2482	403
chr6	27600828	27601091	3527042	3527047	2752279	6	264	44	-96.9113	-15.6012	-0.621811	0.18642	0.808231	0.0380236	hypo	NA	NA	404
chr11	86048396	86049155	6148642	6148656	558486	15	760	50.6667	-130.268	-5.8625	-0.621694	0.328317	0.950012	0.034281	hypo	PICALM	-20726	405
chr2	161164223	161164491	1326188	1326191	1703128	4	269	67.25	-49.3904	-12.3317	-0.621546	0.316981	0.938527	0.0355576	hypo	TANK	-27314	406
chr2	68465488	68465573	1038326	1038329	1589332	4	86	21.5	-68.0289	-16.875	-0.621428	0.25589	0.877318	0.0331484	hypo	FBXO48	-1684	407
chr20	49284710	49284972	9055694	9055696	1869807	3	263	87.6667	-36.9865	-11.681	-0.621222	0.318813	0.940034	0.0340753	hypo	ZNFX1	6283	408
chr16	10964823	10965138	7749186	7749192	1156181	7	316	45.1429	-103.61	-13.4407	-0.621123	0.172246	0.793369	0.0363924	hypo	CLEC16A	-20334	409
chr3	186789062	186789382	2198377	2198381	2216026	5	321	64.2	-85.1177	-16.4416	-0.620883	0.252152	0.873035	0.0315094	hypo	EIF4A2	-5856	410
chr19	41266119	41266156	8796940	8796942	1478010	3	38	12.6667	-52.7163	-17.4213	-0.620736	0.172308	0.793044	0.0320468	hypo	HNRNPUL1	-3622	411
chr11	118440778	118440928	6250010	6250013	601332	4	151	37.75	-55.1394	-13.7478	-0.620663	0.300346	0.921009	0.0357531	hypo	KMT2A	-4287	412
chr8	11457593	11458410	4579251	4579265	3154531	15	818	54.5333	-225.951	-12.5187	-0.62064	0.162775	0.783415	0.0354297	hypo	FAM167A	-16304	413
chr19	7692209	7692842	8648650	8648662	1440853	13	634	48.7692	-166.637	-11.7811	-0.620627	0.193694	0.814321	0.0413352	hypo	FCER2	-9303	414
chr15	101188406	101188538	7697960	7697963	1142721	4	133	33.25	-71.8382	-17.8862	-0.62039	0.293742	0.914132	0.0332349	hypo	CHSY1	-63393	415
chr19	6039145	6039246	8639357	8639359	1438932	3	102	34	-38.7314	-12.6989	-0.620153	0.300451	0.920604	0.0376714	hypo	RANBP3	61002	416
chr1	235105441	235105571	742984	742986	266983	3	131	43.6667	-35.4941	-11.3858	-0.620137	0.275584	0.895721	0.0458991	hypo	TOMM20	-23364	417
chr10	89001490	89001534	5720693	5720695	399641	3	45	15	-20.1883	-6.71953	-0.619769	0.156924	0.776693	0.0400919	hypo	ACTA2	10099	418
chr11	47983488	47983542	6028097	6028099	516601	3	55	18.3333	-49.6809	-16.4765	-0.619586	0.227664	0.84725	0.0338143	hypo	PTPRJ	-2929	419
chr2	223760197	223760237	1528651	1528653	1787264	3	41	13.6667	-41.1942	-13.5304	-0.619106	0.263419	0.882525	0.0394046	hypo	AP1S3	-77789	420
chr20	49669552	49669871	9057268	9057275	1870301	8	320	40	-97.378	-12.0258	-0.619028	0.0375113	0.65654	0.0382065	hypo	B4GALT5	-44006	421
chr15	55287537	55287747	7529849	7529854	1083552	6	211	35.1667	-40.2725	-6.0659	-0.618734	0.368678	0.987412	0.0439354	hypo	PIGB	31212	422
chr15	55283417	55283503	7529832	7529834	1083544	3	87	29	-16.4721	-5.42035	-0.618639	0.184777	0.803416	0.0439354	hypo	PIGB	35456	423
chr2	171319253	171319337	1357986	1357988	1716968	3	85	28.3333	-47.2665	-15.6928	-0.618245	0.16788	0.786125	0.0355568	hypo	TLK1	87938	424
chr12	98517991	98518454	6639245	6639266	751193	22	464	21.0909	-345.068	-15.0049	-0.617606	0.0344131	0.652019	0.0335772	hypo	TMPO	-2478	425
chr4	121243573	121243595	2617414	2617416	2387888	3	23	7.66667	-43.7647	-14.5706	-0.616384	0.297298	0.913682	0.0376752	hypo	TNIP3	16106	426
chr7	139673194	139673349	4470115	4470119	3116906	5	156	31.2	-69.1685	-13.2592	-0.616295	0.315299	0.931594	0.0350255	hypo	NA	NA	427
chr4	1713764	1713820	2248766	2248768	2233003	3	57	19	-38.782	-12.8018	-0.616137	0.190161	0.806298	0.0369295	hypo	SLBP	1208	428
chr18	79436098	79436164	8605448	8605453	1433255	6	67	11.1667	-79.0179	-12.7194	-0.616058	0.143645	0.759703	0.0371532	hypo	NFATC1	-40241	429
chr3	196080073	196080530	2231746	2231760	2228633	15	458	30.5333	-224.124	-11.7065	-0.616024	0.109931	0.725954	0.0353142	hypo	TFRC	-1658	430
chr17	8381649	8382267	8058373	8058385	1248224	13	619	47.6154	-190.762	-7.45473	-0.615868	0.194948	0.810816	0.0367171	hypo	KRBA2	-919	431
chr18	9138342	9138608	8388466	8388475	1345864	10	267	26.7	-162.661	-15.6996	-0.615865	0.204307	0.820172	0.0351019	hypo	ANKRD12	-2113	432
chr12	49265877	49266890	6475187	6475233	685872	47	1014	21.5745	-712.444	-9.86562	-0.615443	0.279813	0.895257	0.0360317	hypo	PRPH	26361	433
chr10	43402654	43402990	5578360	5578363	342753	4	337	84.25	-54.8081	-13.494	-0.615311	0.142776	0.758087	0.0341028	hypo	HNRNPF	-6175	434
chr20	59167042	59167227	9095679	9095683	1882659	5	186	37.2	-54.7158	-10.7394	-0.614795	0.0671682	0.681963	0.0394525	hypo	ZNF831	23792	435
chr4	2936526	2936641	2254406	2254409	2234269	4	116	29	-55.9743	-13.7969	-0.614627	0.335584	0.950211	0.0334884	hypo	MFSD10	1666	436
chr9	6417333	6418233	5039663	5039671	3338484	9	901	100.111	-153.208	-13.144	-0.614293	0.282373	0.896666	0.0320887	hypo	UHRF2	-4181	437
chr10	3935146	3935565	5424774	5424786	291193	13	420	32.3077	-189.929	-13.9389	-0.6141	0.260271	0.874371	0.0376596	hypo	NA	NA	438
chr3	114809925	114810084	1963364	1963368	2120297	5	160	32	-85.8767	-16.9001	-0.61407	0.286825	0.900895	0.032401	hypo	NA	NA	439
chr5	171390668	171390968	3378400	3378405	2703257	6	301	50.1667	-87.4974	-13.2049	-0.613881	0.107297	0.721177	0.0327231	hypo	NPM1	-3551	441
chr18	2967698	2967907	8364884	8364889	1337226	6	210	35	-73.0684	-11.734	-0.613516	0.288131	0.901647	0.0405902	hypo	LPIN2	-45407	442
chr16	57539195	57539299	7887967	7887969	1198131	3	105	35	-43.9658	-13.6667	-0.61347	0.328102	0.941572	0.0408971	hypo	CCDC102A	2595	443
chr16	18924643	18924674	7779729	7779731	1165164	3	32	10.6667	-47.4413	-15.7585	-0.613336	0.184479	0.797815	0.0332572	hypo	SMG1	-1779	444
chr17	59827858	59827973	8255523	8255525	1305627	3	116	38.6667	-42.0017	-13.9135	-0.613262	0.239078	0.85234	0.0319813	hypo	TUBD1	-64971	445
chr13	36820253	36820502	6858641	6858644	822752	4	250	62.5	-64.8907	-11.5479	-0.61291	0.0226104	0.63552	0.0336883	hypo	RFXAP	-1028	446
chr6	106102173	106102214	3769731	3769733	2851770	3	42	14	-32.0161	-10.6441	-0.612834	0.265126	0.877961	0.0449264	hypo	PRDM1	-15852	447
chr6	136287096	136287398	3867285	3867298	2892977	14	303	21.6429	-184.308	-12.1182	-0.61266	0.25504	0.867701	0.0400817	hypo	BCLAF1	-2452	448
chr2	111115955	111116273	1168553	1168556	1637539	4	319	79.75	-71.7598	-17.4665	-0.612497	0.103975	0.716472	0.0312895	hypo	BCL2L11	3104	449
chr7	158804524	158804970	4537812	4537827	3140241	16	447	27.9375	-258.577	-6.63272	-0.612321	0.279398	0.891719	0.0390313	hypo	ESYT2	-25282	450
chr18	63951510	63951737	8553460	8553463	1412052	4	228	57	-53.3721	-13.1598	-0.612008	0.309563	0.921571	0.0373111	hypo	HMSD	-2208	451
chr5	80653248	80653595	3090771	3090775	2582309	5	348	69.6	-76.3944	-13.9559	-0.611566	0.278419	0.889985	0.0393406	hypo	MSH3	1052	452
chr2	65228894	65229075	1027816	1027823	1584929	8	182	22.75	-120.619	-11.7055	-0.611531	0.0382109	0.649742	0.0368691	hypo	ACTR2	-1140	453
chr21	35042891	35043046	9196341	9196344	1919104	4	156	39	-31.2963	-7.75675	-0.611379	0.249168	0.860547	0.04257	hypo	NA	NA	454
chr10	3887660	3888512	5424566	5424577	291135	12	853	71.0833	-171.283	-8.43881	-0.610823	0.355136	0.965958	0.0355497	hypo	NA	NA	455
chr10	119871244	119871732	5830435	5830441	440049	7	489	69.8571	-102.337	-11.4766	-0.610806	0.129623	0.740429	0.0356747	hypo	MCMBP	-20823	456
chr12	53007726	53008288	6491477	6491485	690449	9	563	62.5556	-138.399	-11.1837	-0.6104	0.314456	0.924856	0.0337966	hypo	EIF4B	-1567	457
chr16	78742577	78742720	7972898	7972905	1226159	8	144	18	-112.77	-13.5483	-0.609996	0.160331	0.770327	0.039387	hypo	NA	NA	458
chr7	25968296	25968447	4083962	4083966	2972347	5	152	30.4	-71.7531	-14.1555	-0.609821	0.161042	0.770863	0.0343139	hypo	NA	NA	459
chr12	120199626	120200008	6723123	6723127	780027	5	383	76.6	-69.4422	-11.026	-0.609172	0.0905239	0.699696	0.0376637	hypo	GCN1L1	4915	461
chr3	196182819	196183610	2232470	2232483	2228767	14	792	56.5714	-175.661	-9.4782	-0.609084	0.301046	0.91013	0.0402346	hypo	ZDHHC19	-27826	462
chr6	154230321	154230593	3930650	3930653	2917803	4	273	68.25	-61.0708	-15.0097	-0.609011	0.306584	0.915595	0.0362502	hypo	NA	NA	463
chr16	75621158	75621345	7960837	7960839	1221647	3	188	62.6667	-41.1188	-13.1329	-0.608638	0.244306	0.852944	0.039719	hypo	ADAT1	-1954	464
chr6	111754694	111754899	3791659	3791661	2859515	3	206	68.6667	-21.663	-6.94841	-0.6081	0.19662	0.80472	0.0397427	hypo	NA	NA	465
chr2	74176963	74177568	1058652	1058673	1596497	22	606	27.5455	-306.076	-10.1661	-0.607728	0.288133	0.895861	0.0398434	hypo	MOB1A	-1329	467
chr2	144511136	144511296	1275333	1275336	1680566	4	161	40.25	-50.4877	-12.3142	-0.607276	0.344759	0.952036	0.0426606	hypo	ZEB2	-13283	468
chr16	12750583	12750911	7757561	7757569	1158323	9	329	36.5556	-143.262	-15.626	-0.607077	0.286784	0.893861	0.0338183	hypo	CPPED1	-53105	469
chr18	48868611	48868858	8502507	8502509	1391544	3	248	82.6667	-43.7574	-14.2132	-0.606926	0.233339	0.840265	0.0345829	hypo	SMAD7	-81852	470
chr19	46936819	46937129	8823073	8823079	1484561	7	311	44.4286	-114.118	-15.7132	-0.606523	0.170666	0.777189	0.0341801	hypo	ARHGAP35	-18142	471
chr4	145807503	145808012	2692223	2692232	2420745	10	510	51	-169.992	-16.4947	-0.605763	0.282904	0.888668	0.032297	hypo	NA	NA	472
chr6	143397398	143397988	3891124	3891132	2902783	9	591	65.6667	-138.067	-11.454	-0.605605	0.358926	0.964531	0.0364421	hypo	ADAT2	-52684	473
chr2	38747415	38747562	934959	934962	1549076	4	148	37	-54.3205	-13.4331	-0.605298	0.368532	0.97383	0.0348282	hypo	SRSF7	-3931	474
chr8	58991490	58991499	4743161	4743163	3216277	3	10	3.33333	-43.5202	-14.5031	-0.605171	0.279619	0.88479	0.0368616	hypo	NA	NA	475
chr3	4805872	4806169	1609304	1609306	1978039	3	298	99.3333	-48.9839	-14.8382	-0.6048	0.350562	0.955362	0.034846	hypo	NA	NA	476
chr3	16508930	16509314	1649290	1649294	1992610	5	385	77	-55.1465	-10.7173	-0.604677	0.302967	0.907644	0.0376635	hypo	RFTN1	-4711	477
chr3	141379545	141379674	2048506	2048510	2154529	5	130	26	-60.3819	-11.9176	-0.604333	0.335106	0.939439	0.0383583	hypo	ZBTB38	-55331	478
chr17	47829717	47830093	8209896	8209902	1290129	7	377	53.8571	-95.9487	-12.883	-0.604289	0.371682	0.975972	0.0416004	hypo	MRPL10	-1440	479
chr20	51607936	51608229	9065711	9065718	1872663	8	294	36.75	-85.502	-9.93817	-0.603863	0.291954	0.895817	0.0416069	hypo	NFATC2	45104	480
chr10	89000768	89001152	5720687	5720692	399640	6	385	64.1667	-36.2927	-5.74682	-0.603645	0.212375	0.816021	0.0396937	hypo	ACTA2	9377	481
chr15	43828227	43828440	7489788	7489792	1068063	5	214	42.8	-73.7746	-14.7173	-0.603535	0.113137	0.716672	0.0364189	hypo	WDR76	-1263	482
chr6	139530658	139531264	3879812	3879821	2897609	10	607	60.7	-129.925	-12.223	-0.603463	0.339496	0.942959	0.043183	hypo	NA	NA	483
chr9	136902991	136903152	5404848	5404853	3473964	6	162	27	-97.705	-16.0767	-0.602633	0.25296	0.855592	0.0337653	hypo	TRAF2	-21078	484
chr20	48824804	48825356	9053164	9053168	1869163	5	553	110.6	-72.571	-13.5635	-0.602596	0.046233	0.648829	0.0377987	hypo	PREX1	-2526	485
chr18	48932319	48932579	8502703	8502711	1391603	9	261	29	-120.8	-13.194	-0.602377	0.253447	0.855824	0.0387104	hypo	SMAD7	-18131	486
chr19	40753183	40753309	8794626	8794629	1477385	4	127	31.75	-54.3063	-13.4743	-0.60229	0.157467	0.759757	0.0373136	hypo	C19orf54	1629	487
chr4	89305861	89306096	2523443	2523445	2345580	3	236	78.6667	-31.3496	-9.04292	-0.602167	0.031247	0.633414	0.0414339	hypo	GPRIN3	-1913	488
chr11	96075537	96075876	6177140	6177143	571295	4	340	85	-61.5528	-15.1629	-0.601856	0.315967	0.917823	0.0340102	hypo	NA	NA	490
chr18	63159668	63159925	8550599	8550607	1410982	9	258	28.6667	-97.5636	-10.4931	-0.601632	0.207076	0.808707	0.0441887	hypo	NA	NA	491
chr4	142400172	142400281	2681753	2681755	2416166	3	110	36.6667	-24.7791	-8.08056	-0.601409	0.324814	0.926223	0.0409656	hypo	NA	NA	492
chr21	14533545	14533684	9125095	9125097	1890903	3	140	46.6667	-36.3468	-11.9692	-0.601379	0.267804	0.869182	0.0353079	hypo	SAMSN1	-49717	493
chr19	43753437	43753553	8806599	8806603	1480801	5	117	23.4	-67.9298	-13.2407	-0.600723	0.275713	0.876436	0.0365413	hypo	SMG9	-1436	494
chr4	39457335	39457636	2369876	2369880	2281590	5	302	60.4	-75.1681	-13.6767	-0.600464	0.274419	0.874883	0.0357522	hypo	LIAS	1363	495
chr8	21912702	21912930	4617552	4617557	3168865	6	229	38.1667	-89.5411	-12.4806	-0.600402	0.0519224	0.652324	0.0377446	hypo	DOK2	-929	496
chr1	23692648	23693108	89887	89896	23943	10	461	46.1	-144.597	-8.17139	-0.600173	0.0563732	0.656546	0.0343901	hypo	TCEB3	50046	497
chr15	32617510	32617707	7446742	7446748	1053175	7	198	28.2857	-122.648	-16.9361	-0.599323	0.308408	0.907731	0.0326185	hypo	ARHGAP11A	-2365	499
chr6	10839175	10839525	3460679	3460686	2729073	8	351	43.875	-109.291	-7.87944	-0.59904	0.269176	0.868215	0.0355273	hypo	MAK	619	500
chr7	100543094	100543366	4337727	4337731	3064618	5	273	54.6	-45.5544	-8.99503	-0.598909	0.240862	0.839771	0.0411675	hypo	AGFG2	-3882	501
chr5	55024745	55024962	3009080	3009082	2549823	3	218	72.6667	-29.1752	-9.6923	-0.598261	0.202492	0.800753	0.0449571	hypo	GZMK	-491	503
chr21	35050889	35051071	9196391	9196393	1919118	3	183	61	-35.0167	-11.2296	-0.597943	0.101467	0.69941	0.0361715	hypo	NA	NA	504
chr19	54201879	54202107	8862883	8862889	1493040	7	229	32.7143	-95.4094	-9.59025	-0.597938	0.114013	0.711952	0.0385761	hypo	TSEN34	-11940	505
chr10	119177911	119178028	5827627	5827633	439268	7	118	16.8571	-108.474	-11.6044	-0.597901	0.170594	0.768495	0.0349597	hypo	PRDX3	-804	506
chr3	189394671	189395002	2207437	2207442	2219654	6	332	55.3333	-110.94	-17.9333	-0.597745	0.350623	0.948367	0.0305919	hypo	NA	NA	507
chr1	160740172	160740420	498087	498089	169452	3	249	83	-30.4021	-10.0272	-0.597732	0.18469	0.782422	0.038216	hypo	SLAMF7	-1114	509
chr10	73759016	73759271	5673495	5673501	380613	7	256	36.5714	-100.744	-13.7395	-0.597623	0.313177	0.9108	0.0352798	hypo	FUT11	13019	510
chr9	134858366	134858561	5399098	5399103	3472615	6	196	32.6667	-74.825	-12.3726	-0.59728	0.273421	0.870701	0.0345027	hypo	FCN2	22250	511
chr14	91116892	91117073	7351774	7351780	1022394	7	182	26	-122.186	-16.6821	-0.597151	0.330018	0.92717	0.0314643	hypo	C14orf159	-56558	512
chr2	143730205	143730576	1272963	1272965	1679535	3	372	124	-54.3163	-17.7757	-0.597075	0.312236	0.90931	0.0304926	hypo	NA	NA	513
chr22	39079216	39080031	9333424	9333446	1959255	23	816	35.4783	-166.517	-4.7783	-0.596942	0.332663	0.929604	0.0457128	hypo	APOBEC3H	17192	514
chr3	50339337	50339615	1765128	1765136	2036970	9	279	31	-99.6321	-9.67785	-0.596777	0.105658	0.702435	0.0461353	hypo	RASSF1	-1364	515
chr3	136921608	136921869	2034171	2034174	2148753	4	262	65.5	-63.0798	-15.1393	-0.596359	0.33592	0.932278	0.0339758	hypo	IL20RB	24360	516
chr19	5718280	5718434	8637478	8637485	1438619	8	155	19.375	-118.889	-14.0147	-0.596242	0.29755	0.893792	0.0361979	hypo	LONP1	-2137	517
chr11	62558920	62559026	6063975	6063982	530733	8	107	13.375	-68.0479	-7.98666	-0.596104	0.283956	0.88006	0.0472445	hypo	AHNAK	2684	518
chr3	13418314	13418390	1639774	1639778	1988980	5	77	15.4	-73.6897	-14.4181	-0.595913	0.224872	0.820785	0.0371592	hypo	NUP210	-1918	519
chr19	40752268	40752786	8794613	8794625	1477384	13	519	39.9231	-182.158	-13.2281	-0.595772	0.0376352	0.633407	0.0361302	hypo	C19orf54	714	520
chr2	202272037	202272375	1454743	1454755	1758370	13	339	26.0769	-167.965	-12.0023	-0.595604	0.346625	0.942229	0.0326307	hypo	NOP58	-6320	521
chr14	105063869	105064675	7402920	7402936	1038584	17	807	47.4706	-162.874	-8.65702	-0.595501	0.21467	0.81017	0.0437993	hypo	GPR132	-769	522
chr16	11379127	11379850	7750810	7750820	1156616	11	724	65.8182	-177.952	-14.3958	-0.595395	0.361976	0.957371	0.0309334	hypo	PRM1	97776	523
chr2	161163000	161163357	1326182	1326184	1703126	3	358	119.333	-35.6492	-11.0083	-0.595166	0.382136	0.977303	0.0355576	hypo	TANK	-26091	524
chr1	1417864	1418128	1934	1940	465	7	265	37.8571	-120.732	-16.0966	-0.595105	0.35078	0.945885	0.0306237	hypo	ANKRD65	-3640	525
chr2	230227591	230227885	1551117	1551120	1796331	4	295	73.75	-46.3115	-11.3445	-0.595004	0.21889	0.813894	0.0363749	hypo	SP110	1861	526
chr5	140534248	140534386	3276047	3276052	2661951	6	139	23.1667	-96.7759	-15.6662	-0.593847	0.349327	0.943174	0.036382	hypo	EIF4EBP3	13279	527
chr4	8047084	8047287	2270845	2270851	2239577	7	204	29.1429	-96.7662	-13.1811	-0.593797	0.253343	0.84714	0.0375255	hypo	NA	NA	528
chr6	75496519	75496760	3679099	3679110	2810847	12	242	20.1667	-169.735	-13.9959	-0.593505	0.302525	0.89603	0.0366476	hypo	FILIP1	2780	529
chr1	181091174	181091300	565333	565335	196731	3	127	42.3333	-45.4733	-14.7812	-0.593434	0.217211	0.810645	0.0377433	hypo	IER5	-2461	530
chr2	9656762	9656880	831741	831745	1510657	5	119	23.8	-77.5243	-14.531	-0.593334	0.359208	0.952542	0.0332106	hypo	YWHAQ	25747	531
chr21	32770199	32770282	9187736	9187738	1916264	3	84	28	-48.9979	-16.0391	-0.59332	0.114935	0.708255	0.0341346	hypo	PAXBP1	-1575	532
chr3	69206210	69206576	1829832	1829840	2061884	9	367	40.7778	-111.077	-11.8202	-0.593215	0.337359	0.930574	0.0362736	hypo	LMOD3	83177	533
chr17	59829064	59829110	8255526	8255528	1305628	3	47	15.6667	-36.9326	-12.2323	-0.593191	0.173912	0.767103	0.0319826	hypo	TUBD1	-63834	534
chr14	64389565	64389703	7257414	7257417	986790	4	139	34.75	-58.7315	-13.7656	-0.592986	0.0953688	0.688355	0.0375052	hypo	MTHFD1	-1533	535
chr1	235863378	235863767	746977	746982	268049	6	390	65	-30.2655	-4.79984	-0.592455	0.317264	0.909719	0.051697	hypo	LYST	-19872	536
chr12	130873902	130874128	6771767	6771770	793654	4	227	56.75	-55.1198	-11.2959	-0.592402	0.367227	0.959629	0.0365062	hypo	RAN	-2022	537
chr8	58804880	58805043	4742633	4742636	3216022	4	164	41	-56.6682	-13.7865	-0.592034	0.260525	0.852559	0.0353239	hypo	NA	NA	538
chr10	73478531	73478877	5672064	5672068	380255	5	347	69.4	-76.9513	-14.5712	-0.591919	0.352321	0.944239	0.0328909	hypo	PPP3CB	-17146	539
chr1	173863028	173863172	540799	540801	187054	3	145	48.3333	-45.979	-14.8997	-0.591683	0.330484	0.922167	0.0342164	hypo	ZBTB37	4909	540
chr6	157143423	157143557	3942341	3942344	2921968	4	135	33.75	-62.8969	-15.6324	-0.591615	0.386984	0.978599	0.033728	hypo	NA	NA	541
chr6	143396687	143396774	3891121	3891123	2902782	3	88	29.3333	-45.1002	-14.5398	-0.590981	0.358838	0.949819	0.0364233	hypo	ADAT2	-53898	542
chr20	24109661	24109940	8966441	8966451	1841731	11	280	25.4545	-135.565	-11.5629	-0.590847	0.376686	0.967533	0.0330257	hypo	NA	NA	543
chr12	68117823	68118090	6544406	6544410	710283	5	268	53.6	-70.9353	-13.5054	-0.590745	0.276062	0.866807	0.0334267	hypo	IFNG	-41656	544
chr11	71710837	71711078	6101186	6101190	540059	5	242	48.4	-63.1668	-11.6185	-0.590421	0.314103	0.904524	0.0370354	hypo	FAM86C1	76431	545
chr9	133374342	133374648	5395581	5395586	3471711	6	307	51.1667	-79.5893	-11.1779	-0.59036	0.267019	0.857379	0.033636	hypo	SURF4	-1517	546
chr20	51529353	51529680	9065404	9065411	1872572	8	328	41	-46.0227	-4.72534	-0.590149	0.138494	0.728643	0.0413712	hypo	NFATC2	-33150	547
chr20	57605184	57605515	9090515	9090518	1880886	4	332	83	-38.513	-8.46568	-0.59014	0.282216	0.872356	0.0472744	hypo	ZBP1	-15060	548
chr19	54204428	54204621	8862897	8862902	1493043	6	194	32.3333	-79.8092	-12.891	-0.590039	0.333873	0.923911	0.038358	hypo	TSEN34	-14489	549
chr14	50233807	50233909	7206992	7206994	967379	3	103	34.3333	-51.139	-16.9056	-0.589868	0.2861	0.875968	0.0337674	hypo	SOS2	2248	550
chr16	58732507	58732622	7893071	7893073	1199531	3	116	38.6667	-49.6194	-15.8295	-0.58979	0.36215	0.951939	0.032353	hypo	GOT2	-1734	551
chr1	22712228	22712349	85630	85632	22751	3	122	40.6667	-32.1036	-9.64059	-0.589351	0.145308	0.734659	0.0340789	hypo	EPHB2	-1388	552
chr2	171318267	171318879	1357979	1357985	1716967	7	613	87.5714	-106.147	-14.0876	-0.589302	0.195824	0.785126	0.035144	hypo	TLK1	86952	553
chr6	127904704	127905511	3839344	3839350	2881198	7	808	115.429	-44.9792	-6.24578	-0.589114	0.30037	0.889484	0.0430748	hypo	THEMIS	-13119	554
chr10	50397276	50397954	5596871	5596878	349993	8	679	84.875	-106.048	-12.1107	-0.588837	0.275554	0.86439	0.0361655	hypo	AC069547.1	-4269	555
chr21	25570805	25571147	9160979	9160982	1906194	4	343	85.75	-22.4816	-5.23862	-0.588695	0.242924	0.831619	0.0378796	hypo	MRPL39	-36369	557
chr5	170270594	170270801	3374573	3374575	2701781	3	208	69.3333	-44.5144	-14.6643	-0.588573	0.218797	0.807369	0.0381756	hypo	LCP2	-27425	558
chr21	32929379	32929768	9188348	9188357	1916479	10	390	39	-130.91	-12.7266	-0.588291	0.392011	0.980301	0.0393879	hypo	OLIG2	96076	559
chr1	61270851	61271342	234523	234529	70594	7	492	70.2857	-110.562	-15.5052	-0.587819	0.360151	0.94797	0.0301235	hypo	NA	NA	560
chr1	156337126	156337462	484447	484459	163953	13	337	25.9231	-203.876	-6.88981	-0.587059	0.213043	0.800102	0.0340255	hypo	TSACC	0	562
chr16	27450620	27450923	7815148	7815156	1176423	9	304	33.7778	-142.361	-13.719	-0.586894	0.0904266	0.677321	0.0328897	hypo	IL21R	-48457	563
chr3	52891164	52891260	1774068	1774070	2039711	3	97	32.3333	-40.1407	-13.0683	-0.586731	0.347875	0.934606	0.0384901	hypo	TMEM110-MUSTN1	-6301	564
chr3	39408821	39409326	1721835	1721847	2023426	13	506	38.9231	-152.264	-9.89919	-0.586318	0.34281	0.929128	0.0443492	hypo	SLC25A38	-25472	566
chr14	61663311	61663564	7246961	7246966	982926	6	254	42.3333	-83.1198	-12.9578	-0.586105	0.198684	0.784789	0.0368913	hypo	HIF1A	31948	568
chr2	38682788	38683044	934564	934570	1548979	7	257	36.7143	-115.109	-15.2481	-0.586064	0.340535	0.926599	0.0309413	hypo	GALM	-16877	569
chr20	51414426	51414463	9064971	9064973	1872436	3	38	12.6667	-18.9111	-6.24023	-0.585711	0.372939	0.95865	0.0386885	hypo	NA	NA	570
chr14	49897063	49897228	7205501	7205505	966922	5	166	33.2	-64.3324	-12.667	-0.585651	0.0373325	0.622983	0.0338105	hypo	ARF6	-3970	571
chr10	97428667	97428754	5750910	5750912	410859	3	88	29.3333	-44.107	-14.0972	-0.585468	0.247254	0.832721	0.0356689	hypo	PGAM1	-2506	572
chr20	5760549	5760823	8907635	8907641	1816836	7	275	39.2857	-124.553	-17.5211	-0.585263	0.385707	0.97097	0.0315856	hypo	C20orf196	-10155	573
chr13	72726379	72726570	6968994	6968999	870635	6	192	32	-93.4058	-10.8882	-0.585228	0.29554	0.880768	0.0344656	hypo	MZT1	-1116	574
chr2	135948731	135948871	1250387	1250393	1669037	7	141	20.1429	-105.149	-14.966	-0.585222	0.342732	0.927954	0.0339432	hypo	DARS	-37228	575
chr22	30706118	30706577	9297545	9297552	1949283	8	460	57.5	-128.525	-14.3727	-0.585088	0.165565	0.750653	0.0328997	hypo	OSBP2	-12335	576
chr8	116871710	116872000	4926427	4926431	3294114	5	291	58.2	-59.5112	-11.5648	-0.58503	0.257189	0.842219	0.0345736	hypo	RAD21	-2865	577
chr10	22628455	22628520	5501386	5501388	317316	3	66	22	-22.9917	-7.63537	-0.584571	0.184171	0.768742	0.0438126	hypo	PIP4K2A	-86034	578
chr6	15022747	15022861	3476405	3476408	2734886	4	115	28.75	-60.5521	-14.4551	-0.58448	0.342188	0.926668	0.0361514	hypo	NA	NA	579
chr1	24920359	24920810	95581	95595	25497	15	452	30.1333	-105.554	-6.2071	-0.584386	0.317709	0.902095	0.043719	hypo	RUNX3	-44310	580
chr2	143803155	143803290	1273176	1273179	1679630	4	136	34	-66.6163	-16.0778	-0.584254	0.304496	0.88875	0.0313894	hypo	NA	NA	581
chr11	71710535	71710601	6101183	6101185	540058	3	67	22.3333	-38.1106	-12.5408	-0.584094	0.321514	0.905608	0.0364264	hypo	FAM86C1	76908	582
chr21	25508953	25509156	9160798	9160801	1906117	4	204	51	-45.3869	-11.2595	-0.583795	0.311265	0.895059	0.0317167	hypo	MRPL39	-98360	583
chr4	142402776	142402937	2681762	2681766	2416171	5	162	32.4	-42.838	-8.22177	-0.583717	0.0845154	0.668232	0.0404639	hypo	NA	NA	584
chr8	42154763	42155193	4691369	4691376	3196101	8	431	53.875	-112.338	-12.843	-0.583715	0.145642	0.729357	0.0392029	hypo	AP3M2	-1816	585
chr19	6600976	6601839	8642706	8642721	1439583	16	864	54	-194.95	-5.71936	-0.583668	0.342743	0.926411	0.0393206	hypo	CD70	-2263	586
chr2	174752336	174752654	1370271	1370276	1721617	6	319	53.1667	-73.6192	-11.6022	-0.58358	0.314467	0.898047	0.0359492	hypo	CHRNA1	-11817	587
chr17	65054463	65054734	8279195	8279198	1312584	4	272	68	-61.4848	-14.8132	-0.583425	0.141206	0.724631	0.0322664	hypo	GNA13	-2104	588
chr1	36474458	36474641	146290	146294	39256	5	184	36.8	-67.2956	-12.3642	-0.583049	0.390757	0.973806	0.0351369	hypo	CSF3R	-8636	589
chr2	8486072	8486290	827128	827131	1509150	4	219	54.75	-43.776	-10.8921	-0.58304	0.387011	0.970051	0.0413308	hypo	NA	NA	590
chr6	139515539	139515678	3879755	3879757	2897587	3	140	46.6667	-41.7516	-13.1725	-0.582929	0.368197	0.951126	0.0375981	hypo	NA	NA	591
chr10	59907329	59907574	5623731	5623735	362619	5	246	49.2	-75.442	-9.37843	-0.582539	0.0849035	0.667443	0.0342863	hypo	CCDC6	672	592
chr2	201115540	201115830	1449988	1450001	1756780	14	291	20.7857	-215.221	-9.01802	-0.582532	0.224023	0.806555	0.0313676	hypo	CFLAR	273	593
chr11	62540204	62540931	6063899	6063912	530718	14	728	52	-153.257	-7.72251	-0.582408	0.284253	0.866662	0.0403984	hypo	AHNAK	-15303	594
chr8	42154113	42154203	4691363	4691367	3196099	5	91	18.2	-70.0673	-13.9695	-0.581447	0.347875	0.929322	0.0392013	hypo	AP3M2	-1166	596
chr12	120197976	120198694	6723106	6723122	780026	17	719	42.2941	-231.142	-10.5509	-0.58139	0.334985	0.916376	0.0366527	hypo	GCN1L1	3265	597
chr10	124733223	124733664	5846411	5846417	445938	7	442	63.1429	-74.3608	-9.52721	-0.58129	0.245034	0.826325	0.0402505	hypo	FAM53B	-10604	598
chr6	143538527	143539354	3891618	3891627	2902980	10	828	82.8	-76.4002	-7.29641	-0.5811	0.389192	0.970293	0.0455997	hypo	PHACTR2	-1681	600
chr2	230663635	230663952	1552679	1552684	1796912	6	318	53	-56.6287	-8.36796	-0.581088	0.278344	0.859431	0.0445698	hypo	CAB39	48892	601
chr5	55023996	55024168	3009072	3009079	2549822	8	173	21.625	-80.1327	-9.6215	-0.580962	0.175782	0.756744	0.0427688	hypo	GZMK	84	602
chr18	24001348	24001653	8425654	8425658	1358470	5	306	61.2	-56.8905	-11.2883	-0.580647	0.332415	0.913062	0.0402652	hypo	TTC39C	-8574	603
chr21	31196112	31196456	9180721	9180727	1914127	7	345	49.2857	-87.4607	-9.48274	-0.580429	0.353893	0.934322	0.0352749	hypo	NA	NA	604
chr14	21266806	21267082	7112654	7112662	929084	9	277	30.7778	-102.728	-9.51224	-0.580339	0.0215423	0.601881	0.0350551	hypo	HNRNPC	-2411	605
chr12	122243728	122244115	6735617	6735621	782567	5	388	77.6	-85.2917	-12.7436	-0.580103	0.307372	0.887475	0.0322356	hypo	DIABLO	16193	606
chr11	96199606	96199709	6177592	6177594	571459	3	104	34.6667	-42.4647	-13.985	-0.579682	0.316552	0.896234	0.0379696	hypo	NA	NA	607
chr11	62882897	62882956	6066384	6066386	531101	3	60	20	-48.5279	-15.5862	-0.579493	0.3766	0.956094	0.032952	hypo	SLC3A2	-26794	608
chr6	31838136	31838489	3545403	3545408	2757695	6	354	59	-85.956	-12.5346	-0.579154	0.270581	0.849734	0.0341354	hypo	C6orf48	-3527	609
chr21	45933005	45933216	9234612	9234614	1931561	3	212	70.6667	-30.695	-10.1088	-0.578621	0.271609	0.85023	0.0374152	hypo	COL6A1	48520	610
chr6	111758242	111758455	3791667	3791669	2859520	3	214	71.3333	-19.6347	-5.73316	-0.578615	0.067666	0.646281	0.0399251	hypo	NA	NA	611
chr8	6428478	6429127	4563148	4563158	3148919	11	650	59.0909	-155.754	-12.0827	-0.578263	0.362762	0.941026	0.0365052	hypo	MCPH1	-21885	612
chr2	168245437	168245657	1347087	1347091	1712790	5	221	44.2	-62.4473	-12.3735	-0.577983	0.369247	0.94723	0.0391521	hypo	STK39	-2483	613
chr2	109143358	109144153	1164120	1164129	1635902	10	796	79.6	-118.45	-9.07831	-0.577572	0.233539	0.811111	0.0358766	hypo	SH3RF3	-14009	614
chr1	203655896	203656057	635204	635212	226208	9	162	18	-84.1516	-9.2759	-0.577423	0.31061	0.888032	0.0458715	hypo	ATP2B4	-29334	615
chr18	63160255	63160368	8550608	8550614	1410983	7	114	16.2857	-74.7876	-10.6449	-0.577342	0.144387	0.721728	0.0430133	hypo	NA	NA	616
chr4	169988453	169988564	2769913	2769918	2453744	6	112	18.6667	-56.9358	-9.42211	-0.577121	0.361382	0.938503	0.0327147	hypo	MFAP3L	-44466	617
chr5	132414173	132414430	3245649	3245653	2651830	5	258	51.6	-54.98	-10.9181	-0.576787	0.303159	0.879946	0.0382635	hypo	C5orf56	-3536	618
chr6	27891932	27892213	3529066	3529080	2752696	15	282	18.8	-219.355	-11.5049	-0.576774	0.270728	0.847502	0.0367588	hypo	HIST1H3J	-892	619
chr7	38218696	38218955	4123876	4123879	2988480	4	260	65	-39.673	-9.76982	-0.576631	0.21184	0.78847	0.041558	hypo	STARD3NL	-40473	620
chr15	74432569	74432586	7601143	7601145	1108364	3	18	6	-40.5809	-13.4138	-0.576423	0.191312	0.767735	0.0352226	hypo	SEMA7A	-1880	621
chr1	42684705	42685141	169849	169854	46904	6	437	72.8333	-88.5295	-14.6125	-0.576351	0.218648	0.795	0.0327603	hypo	YBX1	-2309	622
chr2	189791565	189791868	1414131	1414137	1741524	7	304	43.4286	-118.9	-16.5347	-0.576293	0.384409	0.960702	0.0321205	hypo	ORMDL1	7193	623
chr10	283940	284029	5411087	5411091	286586	5	90	18	-71.5584	-14.2068	-0.576073	0.38554	0.961613	0.0319565	hypo	NA	NA	624
chr21	25510393	25510526	9160802	9160804	1906118	3	134	44.6667	-33.43	-11.0703	-0.575977	0.313953	0.88993	0.0317167	hypo	MRPL39	-96990	625
chr5	72318718	72318961	3060762	3060769	2570959	8	244	30.5	-112.006	-11.6432	-0.575909	0.414844	0.990753	0.0387518	hypo	PTCD2	1405	626
chr15	65805526	65805856	7572485	7572489	1097950	5	331	66.2	-74.9083	-14.898	-0.575383	0.292854	0.868237	0.0327338	hypo	DENND4A	13232	627
chr12	121037590	121038223	6728222	6728231	781081	10	634	63.4	-122.189	-8.81857	-0.575252	0.216356	0.791608	0.0400235	hypo	OASL	-1018	628
chr16	68756952	68757323	7928381	7928387	1212773	7	372	53.1429	-89.3805	-11.9164	-0.575055	0.339537	0.914592	0.0354674	hypo	CDH1	-19726	630
chr6	42357199	42357455	3583821	3583826	2770052	6	257	42.8333	-75.2096	-9.728	-0.57504	0.378786	0.953827	0.0371555	hypo	TRERF1	-94595	631
chr17	32351997	32352128	8145590	8145596	1272711	7	132	18.8571	-89.5926	-11.5282	-0.574937	0.119956	0.694893	0.0385933	hypo	ZNF207	-1879	632
chr1	192806769	192807048	600990	600994	212429	5	280	56	-70.5287	-12.4071	-0.574258	0.356733	0.930991	0.0363882	hypo	RGS2	1990	634
chr10	98404225	98404530	5754327	5754329	412055	3	306	102	-40.7967	-12.5759	-0.574105	0.374756	0.948861	0.0354863	hypo	PYROXD2	-10653	635
chr6	11785486	11785803	3464477	3464482	2730390	6	318	53	-80.1552	-12.704	-0.574028	0.2725	0.846529	0.0326865	hypo	ADTRP	-21242	636
chr6	111794468	111794720	3791807	3791809	2859580	3	253	84.3333	-25.6046	-8.39841	-0.57379	0.159939	0.733729	0.0375978	hypo	FYN	-78731	638
chr6	148781198	148781360	3909165	3909168	2910239	4	163	40.75	-55.3131	-13.7177	-0.573771	0.260692	0.834462	0.0374777	hypo	UST	-33869	639
chr16	12781837	12782035	7757722	7757726	1158368	5	199	39.8	-79.4814	-15.4004	-0.573507	0.371652	0.945159	0.0331815	hypo	CPPED1	-21981	640
chr1	93614987	93615523	335857	335868	113726	12	537	44.75	-162.582	-5.97891	-0.57336	0.362372	0.935732	0.032206	hypo	NA	NA	641
chr2	202270916	202271070	1454728	1454735	1758368	8	155	19.375	-97.8354	-11.8658	-0.573325	0.351599	0.924924	0.0325539	hypo	NOP58	-5199	642
chr19	10652644	10652951	8665687	8665696	1444309	10	308	30.8	-144.654	-5.47562	-0.573315	0.259641	0.832956	0.0339521	hypo	ILF3	1309	643
chr1	169796516	169796702	528176	528178	181568	3	187	62.3333	-46.8486	-13.3351	-0.572722	0.359813	0.932535	0.033798	hypo	METTL18	1549	644
chr2	173359332	173359499	1365283	1365285	1719740	3	168	56	-39.3327	-13.054	-0.572196	0.349938	0.922133	0.0370388	hypo	CDCA7	-4511	645
chr2	15178788	15179534	850246	850257	1517730	12	747	62.25	-196.434	-11.5289	-0.572082	0.35301	0.925093	0.0329945	hypo	NA	NA	647
chr7	130969797	130969865	4438318	4438321	3104891	4	69	17.25	-33.8445	-8.36365	-0.57201	0.315165	0.887175	0.0379662	hypo	NA	NA	648
chr1	159013779	159013960	492729	492731	167221	3	182	60.6667	-43.7263	-13.4029	-0.571856	0.0402582	0.612114	0.0326415	hypo	IFI16	-13810	649
chr1	7939504	7939568	22730	22735	6111	6	65	10.8333	-44.6079	-7.40284	-0.571649	0.315701	0.88735	0.0442185	hypo	TNFRSF9	-3596	650
chr7	130941790	130941852	4438176	4438180	3104847	5	63	12.6	-30.9468	-6.16662	-0.571572	0.222483	0.794055	0.0425728	hypo	NA	NA	651
chr2	65229464	65229848	1027824	1027839	1584930	16	385	24.0625	-223.075	-10.8409	-0.571429	0.298418	0.869847	0.0368726	hypo	ACTR2	-1710	652
chr6	7963622	7963713	3449711	3449715	2724986	5	92	18.4	-59.29	-11.6095	-0.571408	0.36167	0.933079	0.0358354	hypo	TXNDC5	52807	653
chr11	9511132	9511626	5906296	5906311	466073	16	495	30.9375	-208.494	-4.72222	-0.571381	0.389738	0.961119	0.0393647	hypo	ZNF143	-50812	655
chr10	6061116	6061450	5432512	5432519	293977	8	335	41.875	-73.8126	-8.91016	-0.571276	0.253464	0.82474	0.0437311	hypo	IL2RA	-874	656
chr16	30474809	30474916	7827273	7827277	1179270	5	108	21.6	-74.2419	-14.6405	-0.571019	0.17034	0.741358	0.0335772	hypo	ITGAL	-2150	658
chr15	64246837	64247051	7564563	7564566	1095952	4	215	53.75	-64.761	-15.3529	-0.570985	0.285247	0.856231	0.0325498	hypo	PPIB	83631	659
chr9	6439240	6439495	5039790	5039796	3338517	7	256	36.5714	-100.771	-14.2848	-0.570851	0.357898	0.928749	0.035395	hypo	UHRF2	-26088	660
chr1	7929882	7930072	22645	22652	6098	8	191	23.875	-86.3402	-9.78092	-0.570558	0.250331	0.820889	0.0328371	hypo	TNFRSF9	-13092	662
chr20	38872081	38872332	9018150	9018152	1856625	3	252	84	-32.9577	-10.9355	-0.570503	0.295733	0.866236	0.038519	hypo	FAM83D	53979	663
chr15	43112547	43112838	7486828	7486836	1067230	9	292	32.4444	-143.032	-9.9356	-0.570383	0.395758	0.966141	0.0323643	hypo	UBR1	6433	664
chr2	33321344	33321571	915028	915034	1541513	7	228	32.5714	-94.1433	-13.3645	-0.570167	0.152111	0.722278	0.0329959	hypo	NA	NA	665
chr3	141403426	141403578	2048590	2048592	2154560	3	153	51	-27.8019	-8.17632	-0.569938	0.232876	0.802814	0.0404154	hypo	ZBTB38	-79212	666
chr12	98521130	98521401	6639292	6639299	751198	8	272	34	-116.19	-14.1334	-0.569926	0.295319	0.865245	0.0330552	hypo	TMPO	-5617	667
chr1	116568376	116568632	406893	406895	143849	3	257	85.6667	-21.711	-6.94287	-0.56986	0.421674	0.991534	0.0367677	hypo	CD58	-2406	668
chr11	117456594	117456835	6246749	6246755	600229	7	242	34.5714	-80.1294	-11.3112	-0.569859	0.386525	0.956384	0.0330437	hypo	NA	NA	669
chrX	124300524	124300870	9476327	9476330	3525877	4	347	86.75	-38.1437	-9.20241	-0.569851	0.38341	0.953261	0.0446895	hypo	NA	NA	670
chr6	190360	190532	3419375	3419378	2714762	4	173	43.25	-47.9523	-10.826	-0.569789	0.363422	0.933211	0.0414489	hypo	NA	NA	672
chr1	54230923	54231291	213386	213391	61467	6	369	61.5	-90.8009	-14.0156	-0.569518	0.236329	0.805847	0.0322429	hypo	RP11-446E24.4	30849	674
chr13	110515787	110516160	7093050	7093060	922580	11	374	34	-118.069	-10.0626	-0.569487	0.2658	0.835287	0.0389496	hypo	RAB20	-45572	675
chr8	70013836	70014225	4779890	4779897	3231393	8	390	48.75	-108.451	-13.2413	-0.569088	0.357374	0.926462	0.0326488	hypo	PRDM14	-57467	677
chr12	68159448	68159622	6544522	6544525	710339	4	175	43.75	-54.7297	-13.3451	-0.569006	0.30996	0.878966	0.0345095	hypo	IFNG	-124	679
chr15	55285234	55285361	7529837	7529839	1083547	3	128	42.6667	-14.5266	-4.73695	-0.568588	0.317761	0.886348	0.0439354	hypo	PIGB	33598	680
chr2	85861605	85861918	1095970	1095975	1612289	6	314	52.3333	-67.7038	-10.8932	-0.568332	0.33422	0.902552	0.0379984	hypo	ST3GAL5	-27095	681
chr7	6621326	6621496	4020368	4020370	2945791	3	171	57	-43.2228	-14.285	-0.56804	0.102013	0.670052	0.0351908	hypo	ZNF853	-5708	682
chr12	757983	758147	6312878	6312880	623957	3	165	55	-22.2878	-6.89748	-0.567795	0.286107	0.853902	0.0466489	hypo	WNK1	-5389	683
chr15	33162838	33163545	7448869	7448883	1053969	15	708	47.2	-156.832	-7.82949	-0.567579	0.379002	0.946581	0.0363818	hypo	FMN1	-31187	684
chr11	62666202	62666481	6064582	6064592	530852	11	280	25.4545	-149.43	-4.97732	-0.567477	0.100978	0.668454	0.0369136	hypo	METTL12	-892	685
chr17	38851777	38852348	8168904	8168913	1280203	10	572	57.2	-142.83	-12.8292	-0.567473	0.105927	0.673401	0.033996	hypo	C17orf98	10321	686
chr1	41699147	41699221	166450	166452	45621	3	75	25	-46.7381	-15.5215	-0.567397	0.38183	0.949227	0.0326379	hypo	NA	NA	687
chr6	111793844	111793914	3791804	3791806	2859579	3	71	23.6667	-24.2422	-7.98324	-0.567371	0.122111	0.689482	0.0371779	hypo	FYN	-79537	688
chr9	2842872	2843143	5027413	5027415	3333508	3	272	90.6667	-44.2732	-12.4054	-0.56732	0.277366	0.844686	0.0331693	hypo	KIAA0020	-1097	689
chr14	21265580	21265702	7112648	7112650	929082	3	123	41	-30.6466	-9.75854	-0.567174	0.121054	0.688227	0.0353336	hypo	HNRNPC	-3791	690
chr8	125637125	125637368	4956696	4956702	3306198	7	244	34.8571	-90.8553	-12.546	-0.567118	0.324854	0.891973	0.0357356	hypo	NA	NA	691
chr16	70525694	70526738	7938680	7938700	1215056	21	1045	49.7619	-314.792	-13.2131	-0.566575	0.366458	0.933033	0.03284	hypo	SF3B3	-1905	693
chr17	67365083	67365517	8288877	8288885	1315683	9	435	48.3333	-126.08	-10.5864	-0.566493	0.283919	0.850412	0.0360336	hypo	PSMD12	-1109	695
chr1	158997256	158997609	492656	492661	167195	6	354	59	-97.515	-15.2127	-0.56625	0.311071	0.877321	0.0320326	hypo	IFI16	2358	696
chr19	55657582	55658079	8870211	8870217	1494531	7	498	71.1429	-102.883	-13.2227	-0.566187	0.12111	0.687298	0.0332462	hypo	U2AF2	-3435	697
chr17	59785597	59785790	8255235	8255239	1305564	5	194	38.8	-70.791	-13.9136	-0.566016	0.0531385	0.619155	0.034827	hypo	PTRH2	77970	699
chr6	130220647	130221044	3846670	3846675	2884393	6	398	66.3333	-38.1161	-5.02287	-0.565724	0.381231	0.946956	0.0476776	hypo	NA	NA	700
chr5	54717877	54718158	3008238	3008242	2549422	5	282	56.4	-78.2628	-15.3587	-0.565427	0.324917	0.890344	0.0311994	hypo	NA	NA	701
chr8	133139000	133139260	4980125	4980127	3316363	3	261	87	-45.2261	-14.9301	-0.565226	0.353159	0.918386	0.0331086	hypo	SLA	35945	702
chr9	91071750	91072166	5240338	5240344	3417959	7	417	59.5714	-98.8987	-11.9154	-0.564466	0.371843	0.936308	0.0347579	hypo	NA	NA	703
chr7	5578522	5579029	4013703	4013717	2944515	15	508	33.8667	-217.635	-6.06953	-0.56429	0.344899	0.909189	0.0321161	hypo	FSCN1	13793	704
chr1	12044120	12044828	43909	43925	11043	17	709	41.7059	-185.719	-5.27225	-0.564131	0.372922	0.937052	0.0374611	hypo	TNFRSF8	18548	705
chr22	37162169	37162201	9324846	9324849	1957428	4	33	8.25	-47.3568	-11.6271	-0.563741	0.254174	0.817915	0.0364278	hypo	IL2RB	-12852	706
chr9	107172752	107173281	5296461	5296467	3439005	7	530	75.7143	-67.6105	-9.33104	-0.56356	0.276246	0.839806	0.0325445	hypo	NA	NA	707
chr13	29594190	29594225	6834114	6834116	812853	3	36	12	-43.4297	-14.3156	-0.563536	0.341947	0.905483	0.030952	hypo	SLC7A1	-1462	708
chr10	7028631	7028799	5436262	5436265	295249	4	169	42.25	-53.667	-13.1768	-0.563438	0.366875	0.930313	0.0349383	hypo	NA	NA	709
chr20	51414731	51414817	9064974	9064977	1872437	4	87	21.75	-23.7921	-5.90393	-0.56309	0.39322	0.95631	0.0380333	hypo	NA	NA	710
chr3	157158356	157158442	2098463	2098465	2175818	3	87	29	-39.3761	-12.6898	-0.562946	0.281151	0.844097	0.0348927	hypo	CCNL1	-2317	711
chr6	152503504	152503779	3924908	3924910	2915350	3	276	92	-45.9791	-15.0394	-0.562532	0.364284	0.926816	0.0311766	hypo	NA	NA	712
chr1	12067561	12067646	44024	44026	11062	3	86	28.6667	-32.177	-10.1514	-0.562166	0.385937	0.948103	0.0376063	hypo	TNFRSF8	-4183	713
chr10	3811476	3811580	5424257	5424259	291022	3	105	35	-34.7731	-11.494	-0.562044	0.0781997	0.640244	0.0384764	hypo	KLF6	26194	714
chr10	68684607	68684657	5654054	5654056	374636	3	51	17	-51.0185	-16.9735	-0.561921	0.405305	0.967226	0.031771	hypo	CCAR1	36354	715
chr19	29836962	29837069	8744871	8744875	1463926	5	108	21.6	-64.7152	-12.6418	-0.561854	0.233324	0.795177	0.0371514	hypo	CCNE1	-25063	716
chr1	32181021	32181200	127973	127975	33834	3	180	60	-51.9234	-15.7258	-0.56181	0.259619	0.821429	0.0310559	hypo	TXLNA	-1334	717
chr17	36184832	36185095	8159074	8159080	1277630	7	264	37.7143	-59.277	-6.98883	-0.561731	0.395413	0.957144	0.0469653	hypo	CCL3L3	-11662	718
chr10	62050979	62051031	5630550	5630554	365571	5	53	10.6	-49.6243	-9.82663	-0.561699	0.325433	0.887132	0.039973	hypo	NA	NA	719
chr3	113743279	113743491	1959826	1959828	2118826	3	213	71	-41.2383	-12.873	-0.561526	0.420148	0.981675	0.0378876	hypo	NAA50	-2808	720
chr17	42015567	42015848	8183390	8183404	1283871	15	282	18.8	-176.388	-11.079	-0.561473	0.324018	0.885491	0.0448993	hypo	NKIRAS2	-4184	721
chr11	96199054	96199353	6177585	6177591	571458	7	300	42.8571	-94.9787	-13.0701	-0.561416	0.362731	0.924147	0.0380543	hypo	NA	NA	722
chr14	95503399	95503770	7367242	7367246	1027633	5	372	74.4	-73.7136	-11.8506	-0.561402	0.353343	0.914745	0.0334925	hypo	SYNE3	27562	723
chr22	39100087	39100232	9333503	9333507	1959272	5	146	29.2	-57.4158	-11.4326	-0.561368	0.321965	0.883333	0.0398046	hypo	APOBEC3H	-2862	724
chr1	19710853	19711806	73670	73682	19342	13	954	73.3846	-200.301	-13.1972	-0.561194	0.362975	0.924169	0.0329691	hypo	HTR6	-45565	725
chrX	119789531	119789551	9472947	9472949	3523906	3	21	7	-29.6601	-9.80124	-0.561181	0.0827553	0.643936	0.0410468	hypo	NA	NA	726
chr10	84138789	84138944	5706017	5706022	393671	6	156	26	-87.1152	-8.97855	-0.561099	0.0505524	0.611652	0.0323164	hypo	GHITM	484	727
chr7	38219653	38220054	4123882	4123885	2988482	4	402	100.5	-35.7052	-8.6453	-0.560887	0.276805	0.837692	0.04363	hypo	STARD3NL	-41430	728
chr1	236508890	236509087	750037	750041	268927	5	198	39.6	-73.6765	-14.3725	-0.56082	0.392165	0.952984	0.0339419	hypo	LGALS8	8912	729
chr6	158642859	158643557	3948378	3948392	2923907	15	699	46.6	-151.556	-7.17985	-0.560749	0.167703	0.728452	0.044413	hypo	DYNLT1	-1181	730
chr10	3781986	3782495	5424123	5424130	290987	8	510	63.75	-94.4634	-6.28132	-0.560747	0.0284455	0.589193	0.0399825	hypo	KLF6	-2785	731
chr11	45379319	45379517	6016193	6016197	513370	5	199	39.8	-69.7746	-13.7593	-0.560429	0.346335	0.906764	0.0357026	hypo	SYT13	92999	732
chr20	51386777	51387268	9064902	9064907	1872411	6	492	82	-56.9826	-6.98098	-0.56032	0.390651	0.950972	0.0410398	hypo	NA	NA	733
chr17	78474650	78474824	8335509	8335512	1329179	4	175	43.75	-49.5106	-11.6105	-0.560302	0.277195	0.837497	0.0360983	hypo	PGS1	-96009	734
chr8	58992155	58992466	4743165	4743168	3216279	4	312	78	-53.1156	-12.4075	-0.56015	0.304741	0.864891	0.0368678	hypo	NA	NA	735
chr15	44308522	44308730	7491998	7492000	1068712	3	209	69.6667	-48.4185	-15.374	-0.56012	0.330498	0.890618	0.032506	hypo	CASC4	-19792	736
chrX	78949096	78949160	9445541	9445543	3506689	3	65	21.6667	-30.1173	-10.0264	-0.559981	0.164991	0.724972	0.0368497	hypo	NA	NA	737
chr13	50235818	50235917	6904520	6904522	840834	3	100	33.3333	-30.2202	-9.78629	-0.559959	0.340315	0.900274	0.0359074	hypo	NA	NA	738
chr16	70250257	70250356	7936631	7936633	1214748	3	100	33.3333	-48.1949	-15.3833	-0.559761	0.299805	0.859566	0.0319962	hypo	EXOSC6	-1573	739
chr18	6004154	6004657	8376175	8376179	1341493	5	504	100.8	-48.0525	-8.59019	-0.559547	0.377031	0.936578	0.033301	hypo	NA	NA	740
chr5	100898735	100899071	3150190	3150193	2609410	4	337	84.25	-39.9273	-9.75413	-0.559272	0.333277	0.892549	0.0370124	hypo	ST8SIA4	-4194	741
chr18	59545773	59546305	8537886	8537892	1405931	7	533	76.1429	-61.7718	-8.00294	-0.559207	0.360253	0.91946	0.0325135	hypo	NA	NA	742
chr7	43314557	43314918	4141367	4141370	2995451	4	362	90.5	-48.0854	-10.6203	-0.55908	0.320511	0.879591	0.0374123	hypo	NA	NA	743
chr1	9903947	9904158	33148	33150	8556	3	212	70.6667	-51.3378	-16.7939	-0.558868	0.344885	0.903753	0.0305841	hypo	CTNNBIP1	-6177	744
chr10	43398152	43398490	5578332	5578344	342746	13	339	26.0769	-145.502	-5.2567	-0.558844	0.0181318	0.576975	0.0346004	hypo	HNRNPF	-10675	745
chr12	104460536	104460642	6660186	6660188	759453	3	107	35.6667	-35.1847	-11.3857	-0.558814	0.263051	0.821865	0.0394516	hypo	CHST11	-5240	746
chr1	209750112	209750248	654528	654531	233487	4	137	34.25	-44.9078	-11.1785	-0.55869	0.375271	0.933961	0.0382887	hypo	TRAF3IP3	5783	747
chr5	72194979	72195265	3060296	3060302	2570782	7	287	41	-89.1196	-11.4198	-0.558657	0.313769	0.872426	0.0335902	hypo	MAP1B	-87744	748
chr15	64893370	64893485	7568197	7568201	1096800	5	116	23.2	-73.003	-11.7555	-0.558373	0.0404349	0.598808	0.0350002	hypo	ANKDD1A	18416	749
chr1	209750484	209750566	654532	654534	233488	3	83	27.6667	-33.6424	-11.1445	-0.558358	0.356085	0.914443	0.0384953	hypo	TRAF3IP3	5465	750
chr4	151101952	151102038	2708756	2708758	2427931	3	87	29	-39.3859	-12.7012	-0.558314	0.325982	0.884296	0.0353346	hypo	LRBA	86224	751
chr1	7962596	7962648	22863	22865	6143	3	53	17.6667	-44.8797	-13.5961	-0.558303	0.0764583	0.634761	0.0333169	hypo	PARK7	-8304	752
chr6	24776564	24776674	3515490	3515493	2748689	4	111	27.75	-49.3946	-10.8389	-0.558032	0.39029	0.948322	0.0398272	hypo	GMNN	-1632	753
chr6	73462643	73462772	3672387	3672392	2808129	6	130	21.6667	-84.3135	-13.1637	-0.55774	0.248586	0.806326	0.0345554	hypo	MTO1	-1064	755
chr4	185394790	185394916	2824075	2824080	2475248	6	127	21.1667	-99.2072	-14.3216	-0.557726	0.0534655	0.611192	0.0314512	hypo	LRP2BP	-982	756
chr1	197776797	197776891	615408	615410	219032	3	95	31.6667	-42.4539	-13.5815	-0.557463	0.123252	0.680715	0.0347893	hypo	DENND1B	1100	757
chr20	51609289	51609473	9065724	9065727	1872665	4	185	46.25	-38.795	-9.30063	-0.557393	0.375207	0.932599	0.041401	hypo	NFATC2	46457	758
chr1	51515724	51515833	201956	201958	57987	3	110	36.6667	-36.403	-11.999	-0.557138	0.390848	0.947986	0.0345381	hypo	EPS15	-3494	759
chr5	34917072	34917596	2956032	2956046	2527415	15	525	35	-240.036	-12.4357	-0.556555	0.399629	0.956184	0.0327164	hypo	RAD1	-1392	761
chr11	102321423	102321795	6196846	6196849	579831	4	373	93.25	-41.5454	-9.02226	-0.556474	0.126327	0.6828	0.0403556	hypo	BIRC3	-3972	762
chr3	196078605	196078898	2231735	2231740	2228631	6	294	49	-78.8642	-12.864	-0.556427	0.264087	0.820514	0.035551	hypo	TFRC	-3290	763
chr16	84593901	84594058	7995602	7995604	1233894	3	158	52.6667	-26.5246	-7.31315	-0.556297	0.129257	0.685553	0.0408834	hypo	COTL1	-24018	764
chr1	24926373	24926557	95618	95620	25505	3	185	61.6667	-24.1217	-7.08855	-0.556268	0.0798736	0.636142	0.0434429	hypo	RUNX3	-38563	765
chr15	66506105	66506240	7575333	7575337	1098832	5	136	27.2	-71.6122	-10.8048	-0.556135	0.352968	0.909103	0.0345221	hypo	ZWILCH	-1145	766
chr1	158996631	158996854	492646	492655	167194	10	224	22.4	-159.531	-15.067	-0.555928	0.387554	0.943481	0.0320099	hypo	IFI16	3113	767
chr18	49487678	49487944	8504766	8504770	1392348	5	267	53.4	-70.4458	-12.1924	-0.555918	0.329573	0.885492	0.0352326	hypo	C18orf32	-4620	768
chr3	196144440	196144985	2232164	2232174	2228712	11	546	49.6364	-128.601	-10.7985	-0.555818	0.38124	0.937058	0.0409486	hypo	TFRC	62250	769
chr2	7825887	7826261	825144	825148	1508316	5	375	75	-81.5696	-15.8109	-0.555272	0.390876	0.946148	0.0312181	hypo	NA	NA	770
chr1	7938856	7939298	22723	22729	6110	7	443	63.2857	-48.0012	-6.3841	-0.555225	0.345757	0.900983	0.0443388	hypo	TNFRSF9	-3866	771
chr8	71838526	71838667	4785923	4785926	3233909	4	142	35.5	-38.5342	-9.50335	-0.555079	0.279301	0.83438	0.0417304	hypo	MSC	-5800	773
chr9	1876359	1876635	5024262	5024264	3332156	3	277	92.3333	-38.027	-12.4871	-0.555072	0.310011	0.865082	0.0324536	hypo	NA	NA	774
chr3	4980707	4980979	1609964	1609966	1978283	3	273	91	-41.3345	-10.1576	-0.555022	0.210075	0.765098	0.0355448	hypo	BHLHE40	-1590	775
chr1	243596142	243596550	777281	777285	278938	5	409	81.8	-74.0118	-14.3733	-0.555019	0.199105	0.754124	0.0320881	hypo	NA	NA	776
chr11	64865518	64866082	6074067	6074073	533216	7	565	80.7143	-67.1323	-8.08503	-0.554743	0.143038	0.697781	0.0447719	hypo	CDC42BPG	20948	777
chr8	80874876	80874925	4814155	4814157	3246102	3	50	16.6667	-35.6653	-11.118	-0.554598	0.131429	0.686026	0.0363415	hypo	ZNF704	94	778
chr10	73480244	73480593	5672075	5672083	380258	9	350	38.8889	-136.774	-14.6074	-0.554384	0.3933	0.947684	0.0314289	hypo	PPP3CB	-15430	780
chr10	17302213	17302392	5479787	5479789	309665	3	180	60	-33.2244	-10.8932	-0.554274	0.403282	0.957555	0.0341279	hypo	VIM	-73953	783
chr6	149031004	149031161	3910051	3910053	2910563	3	158	52.6667	-43.468	-13.8463	-0.553896	0.312264	0.86616	0.0335447	hypo	NA	NA	784
chr18	3459391	3459681	8367254	8367257	1337943	4	291	72.75	-53.0544	-11.9891	-0.553333	0.423967	0.9773	0.0377866	hypo	TGIF1	-47782	787
chr12	31722218	31722436	6424562	6424566	665584	5	219	43.8	-73.7553	-14.4078	-0.553224	0.216635	0.769859	0.0358067	hypo	AMN1	-6737	788
chr20	51480800	51480997	9065235	9065239	1872521	5	198	39.6	-53.5937	-10.0836	-0.553039	0.0699591	0.622998	0.0396314	hypo	NFATC2	-81833	789
chr6	11277772	11278413	3462640	3462650	2729678	11	642	58.3636	-143.966	-12.0469	-0.553025	0.387022	0.940047	0.0380347	hypo	NA	NA	790
chr2	8408870	8408958	826879	826883	1509060	5	89	17.8	-75.7678	-14.9661	-0.552435	0.364318	0.916752	0.0324253	hypo	NA	NA	791
chr1	235998960	235999075	747573	747577	268242	5	116	23.2	-67.3822	-13.3502	-0.552216	0.223103	0.775319	0.0356145	hypo	NID1	-66086	793
chr1	112622905	112622954	392972	392975	138643	4	50	12.5	-40.755	-10.1711	-0.55213	0.198081	0.750211	0.041067	hypo	ST7L	2079	794
chr9	124254367	124254406	5354995	5354997	3461570	3	40	13.3333	-41.9372	-13.9619	-0.552089	0.275344	0.827433	0.0373933	hypo	NEK6	3199	795
chr18	12920885	12921184	8404017	8404027	1350928	11	300	27.2727	-142.688	-11.1131	-0.552016	0.196987	0.749003	0.0369992	hypo	PTPN2	-8458	796
chr18	3596183	3597084	8368023	8368046	1338139	24	902	37.5833	-305.199	-6.05731	-0.551978	0.146166	0.698144	0.0388163	hypo	NA	NA	797
chr17	28725309	28725372	8128036	8128040	1268128	5	64	12.8	-64.1912	-12.2048	-0.551863	0.305899	0.857762	0.035855	hypo	NEK8	524	799
chr9	136385800	136386559	5403241	5403266	3473668	26	760	29.2308	-265.369	-5.48016	-0.551839	0.384535	0.936373	0.0468104	hypo	CARD9	12118	800
chr6	52296908	52297075	3615333	3615344	2782873	12	168	14	-145.777	-11.8017	-0.551771	0.19773	0.749502	0.0413549	hypo	MCM3	12026	801
chr5	171392278	171392378	3378408	3378410	2703259	3	101	33.6667	-37.3896	-11.9447	-0.551684	0.376385	0.928069	0.0327231	hypo	NPM1	-5161	802
chr5	32443085	32443218	2947937	2947939	2524164	3	134	44.6667	-45.0743	-11.4745	-0.551661	0.0465143	0.598176	0.033152	hypo	ZFR	-1542	803
chr16	70522367	70522561	7938594	7938599	1215053	6	195	32.5	-88.1812	-7.87019	-0.55166	0.135332	0.686992	0.0327646	hypo	COG4	-1003	804
chr1	92587222	92587371	331735	331737	112336	3	150	50	-44.711	-14.7074	-0.551472	0.372675	0.924147	0.0317166	hypo	NA	NA	805
chr6	53232322	53232335	3618746	3618748	2784143	3	14	4.66667	-45.0001	-14.871	-0.551465	0.394149	0.945614	0.0322686	hypo	GCM1	83492	806
chr1	243596790	243597039	777286	777289	278939	4	250	62.5	-60.1106	-14.8874	-0.551272	0.176838	0.728109	0.0315465	hypo	NA	NA	808
chr21	45931722	45931885	9234607	9234611	1931560	5	164	32.8	-47.1013	-8.74702	-0.551239	0.426493	0.977732	0.0374779	hypo	COL6A1	49851	809
chr6	33071619	33071829	3549117	3549122	2758924	6	211	35.1667	-57.4618	-9.36445	-0.550882	0.216611	0.767492	0.0411898	hypo	HLA-DPB1	4096	810
chr2	230226578	230226798	1551114	1551116	1796330	3	221	73.6667	-31.3542	-10.2306	-0.550853	0.103995	0.654848	0.0363749	hypo	SP110	848	811
chr2	8409204	8409355	826884	826886	1509061	3	152	50.6667	-45.297	-14.7886	-0.550573	0.345661	0.896234	0.0324253	hypo	NA	NA	812
chr2	9712321	9712416	832008	832010	1510728	3	96	32	-42.1595	-14.0103	-0.550539	0.312417	0.862956	0.0325832	hypo	YWHAQ	81306	813
chr16	345628	346129	7702419	7702429	1143896	11	502	45.6364	-140.79	-6.46431	-0.550495	0.394176	0.94467	0.0404479	hypo	AXIN1	-6543	814
chr7	148881698	148881912	4501708	4501712	3128755	5	215	43	-68.2882	-13.1635	-0.550175	0.356833	0.907009	0.0326804	hypo	EZH2	-2408	815
chr6	166950916	166951118	3979063	3979067	2935066	5	203	40.6	-40.7516	-8.03764	-0.549324	0.322131	0.871455	0.0592262	hypo	RP11-514O12.4	-5005	816
chr10	69044353	69044535	5656335	5656338	375154	4	183	45.75	-59.4271	-14.6979	-0.548452	0.136373	0.684825	0.0333608	hypo	SRGN	43570	817
chr17	80891897	80892150	8344630	8344638	1331450	9	254	28.2222	-104.178	-10.5831	-0.548421	0.00978749	0.558208	0.0363218	hypo	CHMP6	99447	818
chr17	76560841	76561063	8327246	8327253	1327227	8	223	27.875	-91.8306	-11.4106	-0.548356	0.382035	0.93039	0.0397145	hypo	CYGB	9665	819
chr18	24001982	24002078	8425659	8425663	1358471	5	97	19.4	-52.1934	-10.1657	-0.54833	0.373334	0.921664	0.0408178	hypo	TTC39C	-9208	820
chr18	54672119	54672411	8520722	8520726	1399240	5	293	58.6	-55.5028	-10.2117	-0.548327	0.407576	0.955902	0.0351274	hypo	RAB27B	45448	821
chr11	86250335	86250603	6149406	6149410	558760	5	269	53.8	-46.2131	-8.78391	-0.548139	0.289898	0.838037	0.0392557	hypo	EED	-5790	822
chr1	203656461	203656717	635213	635217	226209	5	257	51.4	-43.6025	-8.28043	-0.548094	0.366675	0.914769	0.0460795	hypo	ATP2B4	-29899	823
chr6	528542	528998	3421646	3421650	2715174	5	457	91.4	-69.838	-9.12356	-0.547793	0.413215	0.961008	0.0364597	hypo	NA	NA	824
chr1	212683447	212683574	665042	665045	237369	4	128	32	-53.2229	-13.0996	-0.547619	0.300362	0.847981	0.0334432	hypo	BATF3	-16410	826
chr16	69753647	69753875	7934141	7934146	1214181	6	229	38.1667	-88.7873	-13.129	-0.547613	0.374161	0.921773	0.0335999	hypo	NOB1	-1064	827
chr2	223761327	223762341	1528657	1528676	1787266	20	1015	50.75	-240.081	-6.10086	-0.547593	0.387641	0.935234	0.0394289	hypo	AP1S3	-75685	828
chr7	25968687	25968923	4083967	4083974	2972348	8	237	29.625	-100.133	-11.2132	-0.547302	0.256376	0.803678	0.0342807	hypo	NA	NA	829
chr17	32352384	32352539	8145597	8145599	1272712	3	156	52	-36.3358	-11.509	-0.547097	0.362751	0.909848	0.0383488	hypo	ZNF207	-2266	830
chr10	2950274	2950293	5421075	5421077	289964	3	20	6.66667	-29.7966	-9.90479	-0.546737	0.356862	0.903599	0.0341736	hypo	NA	NA	831
chr10	61941325	61941493	5630170	5630173	365416	4	169	42.25	-57.2249	-14.2136	-0.546658	0.308038	0.854697	0.0328344	hypo	ARID5B	-40024	832
chr6	159787698	159788243	3952952	3952958	2925468	7	546	78	-99.8349	-10.872	-0.54642	0.38906	0.935479	0.0338729	hypo	TCP1	-1505	833
chr2	96204167	96204410	1118252	1118259	1619084	8	244	30.5	-108.445	-12.7182	-0.546405	0.368785	0.91519	0.0344283	hypo	STARD7	-4414	834
chr4	26299635	26299974	2328306	2328314	2263502	9	340	37.7778	-135.293	-14.2015	-0.54633	0.403106	0.949436	0.0325124	hypo	NA	NA	835
chr10	88882246	88882595	5720384	5720386	399497	3	350	116.667	-39.28	-12.83	-0.546319	0.386896	0.933215	0.0357962	hypo	STAMBPL1	-2511	836
chr13	31159192	31159559	6839740	6839746	814908	7	368	52.5714	-104.403	-11.7637	-0.546146	0.350119	0.896265	0.0329819	hypo	HSPH1	-2828	837
chr5	143214059	143214087	3286363	3286366	2665365	4	29	7.25	-44.7645	-11.0364	-0.54585	0.322982	0.868832	0.0379328	hypo	NA	NA	838
chr5	126730441	126730744	3227252	3227258	2644314	7	304	43.4286	-95.721	-12.5768	-0.545621	0.290794	0.836415	0.0326885	hypo	LMNB1	45878	840
chr12	8989948	8990141	6346731	6346735	634338	5	194	38.8	-27.9282	-5.57165	-0.545508	0.307612	0.85312	0.0408419	hypo	KLRG1	-39903	842
chr10	61942513	61942529	5630176	5630178	365418	3	17	5.66667	-42.7727	-14.2478	-0.545422	0.277285	0.822707	0.0328344	hypo	ARID5B	-41212	843
chr4	4270727	4270921	2258665	2258668	2235498	4	195	48.75	-52.8685	-11.1621	-0.545398	0.337306	0.882704	0.0366812	hypo	LYAR	-19247	844
chr20	38840615	38841452	9018047	9018060	1856598	14	838	59.8571	-186.058	-10.0341	-0.544665	0.389549	0.934214	0.0341111	hypo	PPP1R16B	-34909	845
chr12	5929713	5929935	6332559	6332561	630520	3	223	74.3333	-25.6423	-8.52106	-0.544633	0.312754	0.857387	0.0360248	hypo	ANO2	-16296	846
chr9	130814113	130814280	5384732	5384740	3468876	9	168	18.6667	-113.659	-11.256	-0.544586	0.418226	0.962812	0.0385679	hypo	QRFP	-82531	847
chr2	108611003	108611115	1161718	1161720	1635245	3	113	37.6667	-35.623	-11.3754	-0.544477	0.388388	0.932865	0.0368527	hypo	LIMS1	-76647	848
chr5	126762353	126763053	3227487	3227502	2644359	16	701	43.8125	-196.51	-8.60621	-0.544391	0.351573	0.895964	0.0372182	hypo	LMNB1	13569	849
chr18	46096454	46096969	8494116	8494131	1388372	16	516	32.25	-239.141	-11.986	-0.543958	0.174443	0.718401	0.0333984	hypo	HAUS1	7362	850
chr17	59838880	59839193	8255595	8255606	1305640	12	314	26.1667	-85.8735	-5.40446	-0.543736	0.00357814	0.547314	0.0318769	hypo	TUBD1	-53751	851
chr15	89244999	89245387	7652728	7652738	1126574	11	389	35.3636	-161.074	-6.2246	-0.543672	0.185857	0.729529	0.0334062	hypo	FANCI	-1049	852
chr5	157351512	157351590	3331002	3331004	2683879	3	79	26.3333	-45.966	-15.1144	-0.543631	0.35659	0.900221	0.0306139	hypo	FNDC9	5790	853
chr2	42170617	42170993	946690	946694	1553793	5	377	75.4	-64.3527	-7.21383	-0.543569	0.0817915	0.62536	0.0355869	hypo	EML4	-1266	854
chr19	8568778	8569012	8653788	8653796	1441784	9	235	26.1111	-68.9226	-7.13338	-0.543453	0.321233	0.864686	0.0440675	hypo	MYO1F	-8564	856
chr14	23989726	23989856	7121708	7121710	931775	3	131	43.6667	-43.7938	-14.3162	-0.543369	0.31818	0.861549	0.03493	hypo	DHRS4L2	-19851	857
chr14	49679469	49679779	7204155	7204157	966595	3	311	103.667	-50.9346	-16.6663	-0.543158	0.403644	0.946802	0.0308572	hypo	POLE2	-8642	858
chr18	659187	659251	8356650	8356653	1333947	4	65	16.25	-50.5277	-12.147	-0.543071	0.275544	0.818615	0.0405866	hypo	TYMS	-1582	859
chr2	101003271	101003455	1135372	1135381	1624870	10	185	18.5	-142.835	-7.81674	-0.543062	0.0749911	0.618053	0.0321118	hypo	NA	NA	860
chr6	111780575	111780750	3791746	3791748	2859554	3	176	58.6667	-14.5783	-4.85112	-0.542898	0.355281	0.898179	0.0417825	hypo	FYN	-92701	861
chr11	68412466	68412827	6090542	6090546	536919	5	362	72.4	-54.643	-6.08699	-0.542828	0.407999	0.950827	0.0375479	hypo	PPP6R3	47903	862
chr4	77593834	77594224	2485458	2485461	2329695	4	391	97.75	-35.2747	-8.23651	-0.542554	0.283638	0.826192	0.0351183	hypo	CXCL13	-82080	863
chr6	24775974	24776349	3515472	3515489	2748688	18	376	20.8889	-215.389	-4.71411	-0.54255	0.0569512	0.599501	0.0398272	hypo	GMNN	-1042	864
chr4	970635	970705	2246443	2246447	2232461	5	71	14.2	-61.87	-12.2774	-0.542514	0.117703	0.660217	0.035577	hypo	DGKQ	-16189	865
chr17	76064088	76064274	8324683	8324686	1326702	4	187	46.75	-63.7884	-15.5573	-0.542463	0.406766	0.949228	0.0319648	hypo	ZACN	7686	866
chr17	39464812	39465200	8172572	8172582	1280958	11	389	35.3636	-158.548	-12.5854	-0.542083	0.327116	0.869199	0.0341963	hypo	CDK12	-3300	867
chr15	52558306	52558531	7521262	7521264	1079777	3	226	75.3333	-40.8313	-13.5366	-0.541911	0.350593	0.892504	0.0315258	hypo	ARPP19	-11351	868
chr1	66246630	66246738	252405	252407	77326	3	109	36.3333	-38.0224	-12.5379	-0.541582	0.265903	0.807485	0.0313865	hypo	NA	NA	870
chr9	106503782	106504155	5294258	5294262	3438041	5	374	74.8	-61.0935	-11.3164	-0.541552	0.363925	0.905477	0.0329946	hypo	NA	NA	871
chr17	80258945	80259071	8341896	8341899	1330803	4	127	31.75	-40.8517	-10.1506	-0.541522	0.258051	0.799573	0.0403426	hypo	RNF213	1794	872
chr1	109101160	109101403	381909	381917	134380	9	244	27.1111	-137.308	-7.06463	-0.54125	0.154128	0.695378	0.0319026	hypo	TMEM167B	-11356	873
chr7	130940896	130941456	4438168	4438175	3104846	8	561	70.125	-46.9656	-5.49782	-0.541181	0.307646	0.848827	0.0423198	hypo	NA	NA	874
chr15	65529736	65530018	7571347	7571358	1097572	12	283	23.5833	-162.989	-11.0706	-0.540928	0.358439	0.899367	0.0343638	hypo	PTPLAD1	399	875
chr2	200887646	200888160	1448795	1448807	1756457	13	515	39.6154	-163.41	-9.542	-0.540907	0.279986	0.820892	0.0400145	hypo	PPIL3	-1142	876
chr20	51619783	51619960	9065781	9065784	1872681	4	178	44.5	-46.6547	-11.5537	-0.54073	0.430393	0.971123	0.0370566	hypo	NFATC2	56951	877
chr2	54394321	54394654	989153	989158	1570175	6	334	55.6667	-72.4523	-8.29749	-0.540642	0.348057	0.8887	0.0340742	hypo	SPTBN1	61630	878
chr1	182249426	182249472	568641	568645	198221	5	47	9.4	-68.3221	-13.3252	-0.54064	0.315868	0.856508	0.0339382	hypo	NA	NA	879
chr1	117058483	117058693	408574	408576	144476	3	211	70.3333	-41.2225	-13.6099	-0.540469	0.253351	0.79382	0.0357194	hypo	TTF2	1609	880
chr2	61886136	61886908	1015710	1015729	1580518	20	773	38.65	-258.956	-6.77829	-0.540443	0.37533	0.915773	0.0382105	hypo	COMMD1	1815	881
chr3	114315932	114316236	1961980	1961984	2119616	5	305	61	-27.7797	-5.38138	-0.540425	0.338661	0.879086	0.0398722	hypo	TIGIT	-39018	882
chr2	42171358	42171582	946695	946697	1553794	3	225	75	-38.3274	-12.0966	-0.540322	0.133928	0.674249	0.0355869	hypo	EML4	-2007	883
chr17	67487205	67487394	8289629	8289632	1315843	4	190	47.5	-55.0236	-12.9572	-0.540271	0.298926	0.839197	0.0361938	hypo	NA	NA	884
chr10	96376441	96376716	5746423	5746429	409553	7	276	39.4286	-68.0638	-9.12298	-0.540064	0.356811	0.896874	0.0369329	hypo	OPALIN	17075	885
chr6	132750578	132750715	3855015	3855017	2887937	3	138	46	-41.1599	-13.6952	-0.539933	0.393094	0.933028	0.0330147	hypo	VNN2	-12743	886
chr3	179324834	179325319	2167527	2167536	2205766	10	486	48.6	-160.438	-10.5353	-0.53985	0.335748	0.875598	0.032245	hypo	ZNF639	-1842	887
chr4	6708287	6708496	2266496	2266501	2238307	6	210	35	-85.363	-13.4127	-0.539735	0.333363	0.873097	0.0340537	hypo	MRFAP1L1	-1383	888
chr15	30628119	30628181	7441001	7441006	1051150	6	63	10.5	-91.9312	-14.9696	-0.539503	0.409363	0.948866	0.033824	hypo	ARHGAP11B	-3624	890
chr17	7685286	7685656	8054534	8054543	1247418	10	371	37.1	-156.964	-8.825	-0.539197	0.11057	0.649767	0.0319743	hypo	WRAP53	414	891
chr9	131627812	131628236	5388560	5388569	3469720	10	425	42.5	-126.846	-9.74904	-0.53918	0.244095	0.783275	0.0379545	hypo	UCK1	96543	892
chr6	7963129	7963293	3449706	3449710	2724985	5	165	33	-56.2225	-10.7993	-0.538696	0.359952	0.898648	0.0350392	hypo	TXNDC5	52314	893
chr6	16414501	16414713	3482442	3482444	2736803	3	213	71	-31.1451	-9.43782	-0.538596	0.414419	0.953015	0.0425806	hypo	NA	NA	894
chr9	106503004	106503246	5294253	5294255	3438039	3	243	81	-35.2407	-10.7458	-0.538587	0.323796	0.862382	0.0339528	hypo	NA	NA	895
chr2	195562406	195562667	1430929	1430934	1749165	6	262	43.6667	-68.1951	-10.7511	-0.538488	0.307853	0.846341	0.0424565	hypo	SLC39A10	13309	896
chr17	59827186	59827560	8255519	8255522	1305626	4	375	93.75	-48.3322	-11.3899	-0.538248	0.3244	0.862648	0.0319813	hypo	TUBD1	-65384	897
chr17	75297770	75297836	8320556	8320559	1325932	4	67	16.75	-57.9125	-14.0788	-0.538177	0.357986	0.896163	0.0334678	hypo	SLC25A19	8259	898
chr7	929544	930250	3993009	3993022	2939688	14	707	50.5	-196.219	-6.77271	-0.538044	0.343293	0.881337	0.0341021	hypo	ADAP1	-25156	899
chr14	64506447	64506655	7258002	7258008	986955	7	209	29.8571	-84.3316	-10.6675	-0.537971	0.0142331	0.552204	0.0365903	hypo	ZBTB25	1233	900
chr6	31178445	31178806	3542776	3542779	2756959	4	362	90.5	-51.1578	-11.7446	-0.537937	0.297008	0.834945	0.0370157	hypo	POU5F1	-1924	901
chr9	112021093	112021245	5314415	5314420	3445641	6	153	25.5	-79.6913	-12.8225	-0.537877	0.376843	0.91472	0.034079	hypo	NA	NA	902
chr7	92589130	92589335	4307740	4307742	3054085	3	206	68.6667	-43.6214	-12.1246	-0.537681	0.126218	0.663898	0.0343421	hypo	FAM133B	-1058	903
chr1	12201785	12201852	44633	44635	11191	3	68	22.6667	-37.3122	-12.4167	-0.53765	0.42831	0.96596	0.0381323	hypo	VPS13D	28214	904
chr22	50541827	50541992	9381379	9381382	1971109	4	166	41.5	-38.8307	-8.47537	-0.537337	0.421479	0.958816	0.0410801	hypo	KLHDC7B	6040	905
chr15	41333752	41334221	7478383	7478397	1064887	15	470	31.3333	-210.476	-5.6133	-0.537174	0.0670586	0.604233	0.0344016	hypo	NUSAP1	-1057	906
chr6	24486091	24486243	3514170	3514172	2748288	3	153	51	-41.0686	-13.5521	-0.536996	0.378305	0.915301	0.0347275	hypo	ALDH5A1	8608	907
chr22	37061059	37061123	9324620	9324622	1957357	3	65	21.6667	-31.9623	-10.3904	-0.536839	0.285721	0.82256	0.0361514	hypo	KCTD17	-9322	909
chr14	21230953	21231539	7112416	7112430	929028	15	587	39.1333	-173.705	-9.97516	-0.536735	0.278706	0.81544	0.035374	hypo	HNRNPC	-37954	911
chr1	203649845	203649873	635169	635171	226197	3	29	9.66667	-26.3675	-8.51928	-0.536594	0.206701	0.743295	0.0452544	hypo	ATP2B4	-23283	913
chr6	2111123	2111272	3427644	3427648	2717305	5	150	30	-72.3026	-14.1999	-0.536518	0.350811	0.887329	0.0334901	hypo	NA	NA	914
chr6	16420796	16420939	3482471	3482474	2736813	4	144	36	-46.6426	-11.5603	-0.536327	0.235449	0.771776	0.0391876	hypo	NA	NA	915
chr18	63159221	63159446	8550594	8550598	1410981	5	226	45.2	-46.4645	-8.70917	-0.536303	0.258637	0.79494	0.0443157	hypo	NA	NA	916
chr15	68228452	68228497	7581176	7581178	1100963	3	46	15.3333	-44.4913	-14.7994	-0.536283	0.278954	0.815237	0.0323948	hypo	RP11-315D16.2	-1220	917
chr20	16732659	16732895	8942537	8942539	1832044	3	237	79	-37.2061	-11.8421	-0.536192	0.42378	0.959973	0.0351288	hypo	SNRPB2	-2697	918
chr1	119318535	119318690	415396	415399	147483	4	156	39	-45.9134	-11.1875	-0.536176	0.328546	0.864722	0.0344958	hypo	HAO2	50088	919
chr11	62725228	62725478	6064979	6064988	530916	10	251	25.1	-139.115	-10.1794	-0.53603	0.0323577	0.568388	0.0347711	hypo	HNRNPUL2	-1870	921
chr16	79597648	79597731	7976209	7976211	1227346	3	84	28	-29.6756	-9.85744	-0.536008	0.349344	0.885352	0.0423905	hypo	MAF	-2982	922
chr3	186786217	186786429	2198358	2198361	2216020	4	213	53.25	-56.4303	-12.8546	-0.53577	0.0194668	0.555237	0.0322875	hypo	EIF4A2	-3011	923
chr3	114315701	114315724	1961977	1961979	2119615	3	24	8	-15.3027	-5.00599	-0.535473	0.345514	0.880986	0.0408552	hypo	TIGIT	-38787	924
chrX	24080546	24080584	9408787	9408789	3484926	3	39	13	-30.0449	-9.97539	-0.535454	0.197072	0.732526	0.0447146	hypo	NA	NA	925
chrX	41932573	41932981	9419638	9419642	3491489	5	409	81.8	-30.7596	-6.07991	-0.535292	0.365695	0.900988	0.0407373	hypo	NA	NA	926
chr15	75094920	75095172	7604400	7604404	1109143	5	253	50.6	-56.0839	-9.16572	-0.535201	0.397833	0.933034	0.0363714	hypo	PPCDC	-71364	927
chr2	8679908	8680264	827579	827588	1509339	10	357	35.7	-112.632	-10.9075	-0.534676	0.341288	0.875965	0.0376868	hypo	ID2	-1062	929
chr5	143182966	143183141	3286283	3286285	2665326	3	176	58.6667	-38.6216	-12.6024	-0.534592	0.35772	0.892312	0.0335655	hypo	NA	NA	930
chr17	4402959	4403745	8038506	8038532	1243552	27	787	29.1481	-402.249	-5.50771	-0.534588	0.40661	0.941198	0.032304	hypo	SPNS3	29942	931
chr10	61942740	61942782	5630179	5630181	365419	3	43	14.3333	-41.7799	-13.9009	-0.534485	0.282029	0.816514	0.0328344	hypo	ARID5B	-41439	932
chr10	110356417	110356717	5797514	5797524	427617	11	301	27.3636	-106.247	-8.53445	-0.53436	0.187538	0.721898	0.044072	hypo	SMNDC1	51465	933
chr17	77139793	77139979	8330077	8330080	1327885	4	187	46.75	-56.5081	-8.70265	-0.534307	0.189355	0.723663	0.0327811	hypo	SEC14L1	-53076	934
chr10	50510717	50510906	5597222	5597224	350128	3	190	63.3333	-33.1292	-10.8875	-0.53428	0.390961	0.925241	0.0339903	hypo	NA	NA	937
chr3	197326270	197326485	2238861	2238863	2230385	3	216	72	-34.2938	-10.8895	-0.533983	0.400827	0.934809	0.0337649	hypo	DLG1	26969	938
chr22	38306454	38306460	9329761	9329763	1958411	3	7	2.33333	-45.1796	-15.033	-0.533874	0.326017	0.859891	0.0331551	hypo	TMEM184B	33419	939
chr2	202271353	202271563	1454736	1454742	1758369	7	211	30.1429	-77.0869	-10.9949	-0.533822	0.421339	0.955161	0.0325805	hypo	NOP58	-5636	940
chr14	61662187	61662513	7246955	7246960	982925	6	327	54.5	-78.0056	-12.9047	-0.533739	0.0771954	0.610935	0.0355549	hypo	HIF1A	32999	941
chr1	74463441	74463753	276044	276049	88167	6	313	52.1667	-66.1578	-10.376	-0.533569	0.397209	0.930778	0.0311567	hypo	LRRC53	-48860	942
chr14	65302656	65302846	7261110	7261112	987917	3	191	63.6667	-44.1405	-14.2977	-0.533528	0.316819	0.850346	0.0315441	hypo	NA	NA	943
chr19	8570008	8570662	8653797	8653807	1441785	11	655	59.5455	-72.3279	-4.84079	-0.533413	0.26479	0.798203	0.0472595	hypo	MYO1F	-6914	944
chr8	72000376	72000610	4786362	4786366	3234116	5	235	47	-50.2604	-9.96334	-0.533367	0.398678	0.932044	0.0412814	hypo	TRPA1	-75006	945
chr20	62388266	62388421	9105464	9105468	1886209	5	156	31.2	-65.0076	-10.7512	-0.533294	0.416896	0.950189	0.036208	hypo	CABLES2	-18863	946
chr9	93236903	93237191	5249014	5249019	3420680	6	289	48.1667	-60.6464	-10.0023	-0.533282	0.377541	0.910823	0.036905	hypo	WNK2	-51986	947
chr5	74632523	74632794	3068194	3068201	2574051	8	272	34	-80.8913	-9.31409	-0.533202	0.355199	0.888401	0.0417863	hypo	HEXB	7228	948
chr20	24953818	24953875	8968766	8968769	1842720	4	58	14.5	-37.6219	-9.37965	-0.533177	0.414892	0.948069	0.0417664	hypo	CST7	-4587	949
chr11	88338681	88338803	6155692	6155694	561481	3	123	41	-31.6328	-9.80132	-0.533123	0.219518	0.752641	0.0364366	hypo	CTSC	893	951
chr3	197921034	197921118	2241695	2241699	2231160	5	85	17	-68.65	-12.6691	-0.532931	0.405139	0.93807	0.0339346	hypo	IQCG	-39023	952
chr6	106101633	106101814	3769728	3769730	2851769	3	182	60.6667	-26.8675	-8.69663	-0.532734	0.396464	0.929198	0.0445697	hypo	PRDM1	-15312	953
chr1	44776847	44776942	178073	178075	49383	3	96	32	-41.1403	-13.3761	-0.532658	0.117584	0.650242	0.0335134	hypo	BEST4	-10762	954
chr8	141113235	141113328	5006013	5006016	3326705	4	94	23.5	-41.7978	-10.1925	-0.532295	0.388431	0.920726	0.036871	hypo	DENND3	3949	955
chr18	55250537	55250848	8522436	8522438	1400013	3	312	104	-29.015	-9.424	-0.531784	0.433224	0.965008	0.0327673	hypo	NA	NA	956
chr6	167351816	167352334	3980433	3980441	2935553	9	519	57.6667	-105.762	-4.71209	-0.531776	0.214993	0.746769	0.0349194	hypo	TTLL2	-26729	957
chr22	41619485	41619772	9347010	9347013	1962284	4	288	72	-52.9625	-12.441	-0.531654	0.281402	0.813057	0.0369543	hypo	DESI1	-1323	958
chr9	19378681	19379048	5083543	5083549	3356366	7	368	52.5714	-84.7558	-8.82751	-0.531549	0.0814892	0.613039	0.0367371	hypo	ACER2	30010	959
chr1	75788104	75788471	280027	280031	89960	5	368	73.6	-56.2534	-8.31666	-0.531525	0.0607679	0.592293	0.0338177	hypo	RABGGTB	-1906	960
chr19	6592353	6593220	8642631	8642646	1439573	16	868	54.25	-151.429	-6.37919	-0.531428	0.368504	0.899932	0.0463248	hypo	CD70	-10882	961
chr4	77595191	77595383	2485464	2485466	2329697	3	193	64.3333	-26.6052	-8.28442	-0.530555	0.417626	0.948181	0.034683	hypo	CXCL13	-83437	962
chr8	42196390	42196730	4691547	4691549	3196151	3	341	113.667	-32.472	-10.534	-0.530535	0.38855	0.919085	0.0350702	hypo	PLAT	-10993	963
chr7	130942094	130942287	4438181	4438186	3104848	6	194	32.3333	-30.7701	-4.8703	-0.530447	0.160773	0.69122	0.0421314	hypo	NA	NA	964
chr17	76559141	76559443	8327237	8327240	1327224	4	303	75.75	-43.6308	-9.51479	-0.530226	0.402278	0.932504	0.0406956	hypo	CYGB	7965	966
chr7	50594700	50595045	4165273	4165277	3004679	5	346	69.2	-59.2488	-9.88763	-0.529935	0.248019	0.777954	0.0345081	hypo	DDC	29242	967
chr10	43401006	43401076	5578351	5578356	342751	6	71	11.8333	-65.4313	-10.8053	-0.529724	0.255686	0.78541	0.0341028	hypo	HNRNPF	-8089	968
chr8	42155909	42156131	4691377	4691379	3196102	3	223	74.3333	-37.5989	-12.2361	-0.52972	0.225602	0.755322	0.0394711	hypo	AP3M2	-2962	969
chr19	7690801	7691348	8648641	8648649	1440852	9	548	60.8889	-94.0674	-7.70206	-0.529641	0.372956	0.902597	0.0421997	hypo	TRAPPC5	-9957	970
chr19	7185750	7186372	8645703	8645709	1440286	7	623	89	-71.7253	-8.85006	-0.529625	0.270485	0.80011	0.0427447	hypo	NA	NA	971
chr3	143082362	143082557	2055510	2055512	2156896	3	196	65.3333	-38.4033	-12.5504	-0.529595	0.376262	0.905856	0.0328911	hypo	CHST2	36773	972
chr6	16704006	16704292	3483674	3483679	2737231	6	287	47.8333	-58.5915	-9.25266	-0.529429	0.305387	0.834816	0.0342313	hypo	ATXN1	-57198	973
chr3	4981709	4982187	1609967	1609971	1978284	5	479	95.8	-65.0997	-10.1464	-0.529377	0.399917	0.929294	0.0356698	hypo	BHLHE40	-2592	974
chr9	129489210	129489519	5378481	5378495	3467459	15	310	20.6667	-191.201	-9.28995	-0.529277	0.109588	0.638865	0.034121	hypo	NA	NA	975
chr21	32241309	32241572	9185592	9185594	1915583	3	264	88	-32.5759	-9.47017	-0.529065	0.425769	0.954834	0.032404	hypo	MIS18A	-37496	976
chr13	51909764	51909986	6909636	6909640	843031	5	223	44.6	-68.7263	-12.0681	-0.529038	0.388153	0.917191	0.0324066	hypo	CCDC70	-47782	977
chr1	203756164	203756674	635642	635651	226340	10	511	51.1	-132.408	-12.0104	-0.529006	0.427478	0.956484	0.0357774	hypo	LAX1	8501	978
chr1	116559421	116559706	406866	406870	143835	5	286	57.2	-28.4364	-5.5488	-0.528882	0.395748	0.92463	0.0353942	hypo	CD58	-11332	979
chr4	152680990	152681133	2714036	2714039	2430068	4	144	36	-55.4099	-13.6346	-0.528849	0.331462	0.860311	0.0332771	hypo	TMEM154	824	980
chr12	4115749	4116054	6326261	6326270	628062	10	306	30.6	-91.2752	-6.50569	-0.528844	0.298045	0.826888	0.0448696	hypo	NA	NA	981
chr2	201130422	201130464	1450077	1450079	1756797	3	43	14.3333	-26.3174	-8.6111	-0.528809	0.177499	0.706307	0.0352759	hypo	CFLAR	-14317	982
chr1	201170557	201170649	626558	626561	223455	4	93	23.25	-39.733	-6.70152	-0.528718	0.222161	0.750879	0.0377658	hypo	TMEM9	-924	983
chr11	115585418	115585636	6240271	6240277	597881	7	219	31.2857	-71.501	-9.83237	-0.528658	0.369442	0.8981	0.0385729	hypo	CADM1	80460	984
chr9	89410561	89410860	5234999	5235005	3415926	7	300	42.8571	-56.4297	-7.81211	-0.528209	0.232345	0.760553	0.0468508	hypo	SEMA4D	-87269	986
chr10	10976412	10976645	5450929	5450931	300858	3	234	78	-30.7123	-10.1733	-0.528153	0.394996	0.923149	0.0314592	hypo	CELF2	28650	987
chr3	186883094	186883218	2198768	2198771	2216138	4	125	31.25	-48.8913	-12.1226	-0.528137	0.30846	0.836597	0.0366984	hypo	ADIPOQ	-40403	988
chr7	114917364	114917504	4388383	4388385	3083534	3	141	47	-27.2914	-8.92753	-0.528118	0.321576	0.849694	0.0414948	hypo	MDFIC	4649	989
chr7	36864581	36864790	4119483	4119486	2986636	4	210	52.5	-59.9168	-14.8537	-0.528027	0.398721	0.926747	0.031865	hypo	NA	NA	991
chr16	85779144	85779270	7999867	7999869	1234951	3	127	42.3333	-42.7781	-14.0313	-0.528009	0.274206	0.802215	0.0355232	hypo	COX4I1	19362	992
chr2	33322292	33322361	915035	915037	1541514	3	70	23.3333	-36.652	-12.1328	-0.528001	0.149366	0.677366	0.032988	hypo	NA	NA	993
chr12	93437272	93437518	6620533	6620536	744135	4	247	61.75	-48.8872	-11.8001	-0.527797	0.332616	0.860413	0.0345804	hypo	UBE2N	-4743	994
chr9	115000065	115000093	5325096	5325098	3449403	3	29	9.66667	-33.7032	-11.2116	-0.527782	0.420228	0.94801	0.0344323	hypo	TNFSF8	69469	995
chr20	43751584	43751695	9034169	9034171	1863076	3	112	37.3333	-34.4582	-11.1767	-0.527641	0.0801093	0.607751	0.037163	hypo	GTSF1L	24585	996
chr3	188339632	188339826	2203823	2203827	2218181	5	195	39	-67.6768	-13.4482	-0.527612	0.177551	0.705163	0.0346116	hypo	NA	NA	997
chr15	101099075	101099254	7697671	7697673	1142634	3	180	60	-35.053	-11.1707	-0.527433	0.426344	0.953778	0.0376226	hypo	NA	NA	998
chr16	75650590	75650857	7961037	7961041	1221688	5	268	53.6	-60.7962	-11.1499	-0.527284	0.222661	0.749945	0.0360186	hypo	KARS	1946	999
chr3	13418702	13418943	1639779	1639792	1988981	14	242	17.2857	-180.561	-7.26795	-0.52726	0.0783252	0.605585	0.0371596	hypo	NUP210	-1365	1000
chr1	6198234	6198551	15643	15647	4264	5	318	63.6	-78.5427	-9.22808	-0.527049	0.106582	0.633631	0.0345805	hypo	RNF207	6923	1001
chr8	66924264	66924495	4768843	4768845	3227069	3	232	77.3333	-34.6251	-4.72401	-0.526931	0.0245078	0.551439	0.0383525	hypo	TCF24	-38094	1002
chr1	116557271	116557899	406858	406863	143832	6	629	104.833	-37.9576	-6.29262	-0.52687	0.379024	0.905894	0.0351882	hypo	CD58	-13139	1003
chr22	18105990	18106313	9252185	9252188	1936280	4	324	81	-52.2906	-12.6153	-0.526693	0.398542	0.925235	0.0337871	hypo	TUBA8	4017	1004
chr21	42002416	42002885	9222905	9222912	1928345	8	470	58.75	-114.308	-13.7577	-0.526487	0.331659	0.858146	0.034144	hypo	ZBTB21	-7501	1006
chr1	203655373	203655516	635200	635203	226207	4	144	36	-32.8481	-8.06597	-0.526457	0.335671	0.862128	0.0457921	hypo	ATP2B4	-28811	1007
chr3	197325926	197326018	2238858	2238860	2230384	3	93	31	-33.6316	-10.9888	-0.526402	0.422545	0.948947	0.0337649	hypo	DLG1	26625	1008
chr6	37553922	37554123	3568304	3568312	2764233	9	202	22.4444	-114.332	-11.4904	-0.526378	0.3233	0.849679	0.0369439	hypo	CCDC167	53999	1009
chr1	228085098	228085199	717858	717860	257795	3	102	34	-30.6057	-9.45537	-0.526336	0.335166	0.861502	0.0361747	hypo	ARF1	-2437	1010
chr2	110675363	110675983	1167037	1167046	1636925	10	621	62.1	-130.129	-11.4029	-0.526309	0.382606	0.908916	0.0372443	hypo	BUB1	-2130	1011
chr8	29171050	29171184	4645115	4645119	3178466	5	135	27	-77.2737	-15.3102	-0.526093	0.384703	0.910796	0.032628	hypo	KIF13B	-91939	1013
chr14	91227092	91227747	7352291	7352303	1022520	13	656	50.4615	-164.621	-10.6257	-0.525988	0.0839368	0.609925	0.0333221	hypo	GPR68	-26177	1014
chr12	48678639	48678880	6471972	6471974	685168	3	242	80.6667	-36.6101	-12.1233	-0.525848	0.305574	0.831421	0.0361944	hypo	KANSL2	-3357	1015
chr16	66874795	66875464	7919251	7919263	1210713	13	670	51.5385	-135.311	-5.97621	-0.525832	0.368699	0.894531	0.0441141	hypo	NAE1	1538	1016
chr6	85679667	85680162	3709073	3709082	2824509	10	496	49.6	-113.903	-5.22205	-0.52581	0.028562	0.554372	0.0361808	hypo	SYNCRIP	35874	1017
chr2	202272872	202273119	1454756	1454763	1758371	8	248	31	-84.7064	-9.57338	-0.52575	0.393122	0.918871	0.0331869	hypo	NOP58	-7155	1018
chr19	43755811	43756007	8806613	8806622	1480804	10	197	19.7	-120.203	-9.43288	-0.525705	0.225223	0.750929	0.0348422	hypo	SMG9	820	1019
chr17	18372084	18372178	8100903	8100906	1261032	4	95	23.75	-54.2979	-13.5446	-0.525584	0.397473	0.923057	0.0333566	hypo	EVPLL	5483	1020
chr5	157350394	157350549	3330998	3331000	2683877	3	156	52	-44.1468	-13.901	-0.52542	0.401903	0.927322	0.0306139	hypo	FNDC9	4672	1021
chr6	159930954	159931268	3953587	3953592	2925653	6	315	52.5	-70.9816	-11.5074	-0.525307	0.356366	0.881673	0.0324723	hypo	MAS1	-24263	1022
chr12	128796285	128796414	6763678	6763681	790927	4	130	32.5	-52.1708	-12.437	-0.525295	0.301396	0.826691	0.0350876	hypo	SLC15A4	-27568	1023
chr15	34994080	34994350	7455846	7455849	1056404	4	271	67.75	-52.8186	-12.5046	-0.525257	0.377788	0.903045	0.0339517	hypo	ZNF770	5792	1024
chr17	76234287	76234530	8325588	8325591	1326901	4	244	61	-44.805	-11.0361	-0.524842	0.425917	0.950759	0.0408665	hypo	RNF157	-5842	1025
chr1	198679441	198679833	618003	618011	220184	9	393	43.6667	-83.633	-5.0399	-0.52465	0.0343575	0.559008	0.0454311	hypo	PTPRC	-40769	1027
chr19	19661912	19662038	8717745	8717749	1454390	5	127	25.4	-74.0186	-14.5785	-0.524605	0.336763	0.861368	0.0337862	hypo	ATP13A1	-1654	1028
chr17	2070792	2070995	8026067	8026070	1240745	4	204	51	-48.7048	-11.2741	-0.524511	0.339473	0.863984	0.036749	hypo	HIC1	-16637	1030
chr5	145937713	145937890	3294248	3294252	2669038	5	178	35.6	-62.797	-11.1276	-0.524361	0.349082	0.873442	0.0333678	hypo	SH3RF2	-1133	1031
chr6	498604	498807	3421549	3421553	2715139	5	204	40.8	-39.1918	-6.7025	-0.524253	0.0962839	0.620537	0.0431016	hypo	NA	NA	1032
chr20	51389975	51390184	9064915	9064918	1872414	4	210	52.5	-32.4528	-7.75755	-0.524253	0.40152	0.925772	0.0411825	hypo	NA	NA	1033
chr1	45489507	45489954	181264	181271	50351	8	448	56	-105.555	-6.2346	-0.524218	0.266643	0.790861	0.0369773	hypo	TESK2	-1211	1034
chr7	148882170	148882444	4501713	4501717	3128756	5	275	55	-64.8209	-11.4444	-0.524174	0.155378	0.679553	0.0326794	hypo	EZH2	-1876	1035
chr2	191205704	191205757	1418829	1418832	1743464	4	54	13.5	-52.7002	-13.1698	-0.524173	0.341867	0.86604	0.0333001	hypo	MYO1B	39427	1036
chr1	211935249	211935602	662029	662032	236395	4	354	88.5	-57.1082	-13.5127	-0.524154	0.376168	0.900322	0.0315869	hypo	INTS7	-99939	1037
chr3	12839383	12839490	1638312	1638314	1988523	3	108	36	-37.8722	-12.303	-0.524083	0.402277	0.92636	0.0342387	hypo	CAND2	-42910	1038
chr12	98352158	98352399	6638473	6638475	750972	3	242	80.6667	-28.5882	-9.23531	-0.523953	0.366435	0.890388	0.0327729	hypo	NA	NA	1039
chr17	35876631	35876748	8157918	8157920	1277236	3	118	39.3333	-36.393	-11.8364	-0.523773	0.171771	0.695544	0.0373501	hypo	CCL5	-4044	1040
chr3	51386114	51386385	1768314	1768318	2038131	5	272	54.4	-63.111	-7.85046	-0.523727	0.0907729	0.6145	0.0356887	hypo	MANF	-1066	1041
chr17	47737614	47737822	8209505	8209507	1290028	3	209	69.6667	-15.6276	-4.69375	-0.523475	0.42479	0.948264	0.0421073	hypo	TBX21	-4369	1042
chr9	1875670	1875739	5024259	5024261	3332155	3	70	23.3333	-35.2432	-11.6009	-0.523438	0.350277	0.873715	0.0324536	hypo	NA	NA	1043
chr7	100540137	100540325	4337702	4337706	3064613	5	189	37.8	-42.701	-5.84772	-0.523353	0.089667	0.613021	0.0382488	hypo	AGFG2	-925	1044
chr15	89891386	89891735	7655148	7655157	1127297	10	350	35	-111.834	-10.6245	-0.523299	0.271555	0.794854	0.0398881	hypo	AP3S2	-2902	1045
chr2	112647548	112647754	1173188	1173192	1639132	5	207	41.4	-64.1576	-12.5585	-0.523197	0.162734	0.68593	0.0354855	hypo	SLC20A1	-1690	1046
chr11	88354091	88354354	6155728	6155730	561501	3	264	88	-42.1584	-13.7184	-0.523147	0.411902	0.935049	0.0337606	hypo	CTSC	16303	1047
chr18	59143181	59143309	8536437	8536441	1405406	5	129	25.8	-59.9437	-11.3319	-0.522995	0.390867	0.913861	0.0348857	hypo	SEC11C	-3703	1048
chr4	99852974	99853286	2554129	2554131	2359621	3	313	104.333	-39.0254	-11.352	-0.522961	0.415465	0.938426	0.0344991	hypo	DAPP1	-36140	1049
chr16	23483603	23483889	7798424	7798431	1170827	8	287	35.875	-105.14	-11.4542	-0.522899	0.394669	0.917568	0.0358346	hypo	COG7	30422	1050
chr12	4146048	4146666	6326401	6326407	628102	7	619	88.4286	-55.9205	-7.59759	-0.522896	0.359978	0.882874	0.0426732	hypo	NA	NA	1051
chr2	144430435	144430577	1275074	1275076	1680455	3	143	47.6667	-43.7768	-14.4463	-0.522753	0.443107	0.96586	0.033475	hypo	ZEB2	-94002	1052
chr6	152502740	152503046	3924902	3924907	2915349	6	307	51.1667	-84.115	-13.1872	-0.522471	0.410179	0.93265	0.0311625	hypo	NA	NA	1053
chr7	2902903	2903311	4000499	4000503	2941193	5	409	81.8	-62.4024	-12.2033	-0.522441	0.194135	0.716576	0.036379	hypo	GNA12	58578	1054
chr5	16785374	16785607	2896898	2896900	2502990	3	234	78	-34.1462	-10.0143	-0.522309	0.326817	0.849126	0.0325836	hypo	NA	NA	1055
chr1	157701035	157701387	488791	488796	165472	6	353	58.8333	-63.3386	-10.3093	-0.522071	0.351081	0.873153	0.0336447	hypo	FCRL3	177	1056
chr2	96343673	96343890	1118915	1118918	1619265	4	218	54.5	-45.8631	-11.2773	-0.522026	0.423477	0.945502	0.0334437	hypo	NCAPH	-7885	1057
chr17	16229885	16229924	8092074	8092076	1258855	3	40	13.3333	-48.0071	-15.9565	-0.521994	0.304545	0.826539	0.0309398	hypo	NCOR1	11699	1058
chr8	70127459	70127746	4780518	4780522	3231550	5	288	57.6	-52.0947	-9.72918	-0.521735	0.426305	0.94804	0.0385192	hypo	PRDM14	55765	1059
chr19	5983165	5983688	8639119	8639128	1438877	10	524	52.4	-106.378	-7.3367	-0.521015	0.251251	0.772266	0.0379946	hypo	RANBP3	5022	1060
chr12	123812247	123812445	6745418	6745423	784576	6	199	33.1667	-76.2097	-12.0398	-0.520874	0.441267	0.962141	0.0328871	hypo	DNAH10	-50058	1061
chr19	4840801	4841220	8632729	8632738	1437746	10	420	42	-138.195	-12.621	-0.520593	0.401965	0.922558	0.0331186	hypo	TICAM1	9096	1063
chr10	102153394	102154378	5769270	5769288	416807	19	985	51.8421	-253.901	-6.31498	-0.520495	0.391125	0.91162	0.0337494	hypo	NOLC1	-1217	1064
chr2	207528480	207528926	1475261	1475270	1765705	10	447	44.7	-100.075	-4.74955	-0.520415	0.263982	0.784398	0.0404925	hypo	CREB1	810	1065
chr16	30476175	30476245	7827279	7827283	1179272	5	71	14.2	-67.3971	-13.0596	-0.520258	0.389076	0.909333	0.0335424	hypo	ITGAL	-3516	1066
chr6	24974248	24974603	3516264	3516268	2748966	5	356	71.2	-69.7393	-13.6814	-0.520239	0.376356	0.896595	0.0324453	hypo	FAM65B	-67564	1067
chr6	16836558	16837471	3484210	3484220	2737414	11	914	83.0909	-149.297	-7.49432	-0.520225	0.15049	0.670715	0.0341506	hypo	ATXN1	75066	1068
chr13	99304850	99304912	7053036	7053038	906962	3	63	21	-15.3872	-5.05549	-0.520211	0.315533	0.835744	0.0354181	hypo	GPR183	-2492	1069
chr17	40445139	40445346	8177578	8177581	1282052	4	208	52	-51.5762	-11.5859	-0.520106	0.251439	0.771545	0.0330465	hypo	IGFBP4	-1677	1070
chr19	10101495	10102234	8661653	8661674	1443734	22	740	33.6364	-250.892	-7.44624	-0.520033	0.157724	0.677758	0.0376624	hypo	ANGPTL6	-561	1071
chr20	58983023	58983571	9095042	9095056	1882442	15	549	36.6	-169.859	-9.2449	-0.519855	0.415759	0.935614	0.0368031	hypo	NELFCD	-1814	1072
chr2	105761828	105762097	1152538	1152542	1631508	5	270	54	-48.5654	-9.30407	-0.519517	0.330696	0.850213	0.0409777	hypo	NCK2	-16930	1073
chr18	74678971	74679417	8588660	8588664	1427144	5	447	89.4	-76.8581	-14.3523	-0.519445	0.382197	0.901642	0.0310447	hypo	ZNF407	-81100	1074
chr8	116871107	116871348	4926424	4926426	3294113	3	242	80.6667	-30.4076	-9.38321	-0.519351	0.403257	0.922607	0.0345736	hypo	RAD21	-3517	1075
chr2	38697830	38698090	934669	934674	1549000	6	261	43.5	-61.7717	-9.82387	-0.519312	0.405877	0.925189	0.0352656	hypo	GALM	-31919	1076
chr4	121254590	121254661	2617462	2617467	2387902	6	72	12	-69.9058	-11.4337	-0.519272	0.370361	0.889634	0.0367378	hypo	TNIP3	27123	1077
chr10	6142413	6142611	5432963	5432967	294091	5	199	39.8	-63.2868	-9.19491	-0.519147	0.452496	0.971643	0.0352675	hypo	PFKFB3	2322	1078
chr19	11096010	11096292	8668857	8668862	1444750	6	283	47.1667	-64.6826	-10.4436	-0.519146	0.170664	0.68981	0.0394008	hypo	LDLR	-6647	1079
chr3	152194169	152194421	2082357	2082376	2169079	20	253	12.65	-226.301	-10.2708	-0.51912	0.142237	0.661357	0.0459188	hypo	MBNL1	49406	1080
chr7	38220430	38220769	4123886	4123890	2988483	5	340	68	-39.0795	-7.39246	-0.519061	0.343931	0.862992	0.0443097	hypo	STARD3NL	-42207	1082
chr18	38941264	38941569	8472992	8473004	1378745	13	306	23.5385	-137.25	-9.96181	-0.519042	0.299752	0.818794	0.0341946	hypo	NA	NA	1083
chr22	21764113	21764217	9262857	9262861	1938842	5	105	21	-54.702	-10.9171	-0.51885	0.221141	0.739991	0.0362314	hypo	YPEL1	28278	1084
chr5	72319325	72319629	3060770	3060774	2570960	5	305	61	-62.0122	-4.84396	-0.51884	0.117977	0.636817	0.0391276	hypo	PTCD2	737	1085
chrX	136935825	136935839	9484526	9484528	3530881	3	15	5	-36.6571	-12.1859	-0.518825	0.354531	0.873356	0.0385237	hypo	NA	NA	1086
chr12	56644467	56644676	6507274	6507278	695013	5	210	42	-70.3333	-12.4032	-0.518825	0.158332	0.677157	0.0331388	hypo	ATP5B	-1391	1087
chr17	58702561	58702806	8249116	8249120	1304017	5	246	49.2	-67.6974	-13.329	-0.518799	0.438579	0.957378	0.0312618	hypo	RAD51C	-9987	1088
chr6	167122775	167123095	3979805	3979808	2935298	4	321	80.25	-35.7662	-8.43031	-0.518674	0.373033	0.891707	0.040224	hypo	CCR6	-5	1089
chr1	77980449	77980605	287247	287249	92923	3	157	52.3333	-41.0443	-12.7695	-0.518673	0.284745	0.803418	0.032057	hypo	GIPC2	-906	1090
chr14	92461380	92461531	7357050	7357054	1024086	5	152	30.4	-57.433	-11.3551	-0.518517	0.34949	0.868007	0.0374742	hypo	RIN3	52242	1091
chr16	89562462	89562522	8012833	8012835	1238327	3	61	20.3333	-38.1499	-12.3149	-0.518041	0.379583	0.897624	0.0356753	hypo	CPNE7	13245	1093
chr15	84604622	84605182	7636768	7636777	1120519	10	561	56.1	-113.114	-9.01702	-0.517885	0.40442	0.922306	0.040236	hypo	ZSCAN2	-3635	1095
chr13	25902185	25902246	6819941	6819943	807814	3	62	20.6667	-39.3353	-12.9682	-0.517743	0.19021	0.707953	0.0325337	hypo	NA	NA	1096
chr22	30078462	30079103	9295251	9295257	1948609	7	642	91.7143	-81.0769	-8.63133	-0.517607	0.301907	0.819514	0.0372315	hypo	HORMAD2	1070	1097
chr11	23145693	23145941	5949062	5949064	483882	3	249	83	-15.6633	-5.13484	-0.517234	0.425026	0.94226	0.0349799	hypo	NA	NA	1098
chr5	131254884	131255157	3241528	3241530	2650360	3	274	91.3333	-27.2825	-8.91516	-0.517202	0.11656	0.633762	0.0379345	hypo	CDC42SE2	-9390	1099
chr3	46372986	46373175	1744856	1744859	2032453	4	190	47.5	-21.326	-5.00386	-0.51717	0.412342	0.929512	0.0427764	hypo	CCR5	-2131	1100
chr5	54717251	54717603	3008233	3008237	2549421	5	353	70.6	-71.8063	-13.5707	-0.516993	0.392432	0.909425	0.0307126	hypo	NA	NA	1102
chr12	31723112	31723635	6424567	6424577	665585	11	524	47.6364	-151.153	-12.8075	-0.516707	0.16617	0.682878	0.035829	hypo	AMN1	-5538	1103
chr6	2899313	2899462	3430685	3430687	2718376	3	150	50	-34.8877	-11.3043	-0.516636	0.324876	0.841511	0.0402008	hypo	SERPINB9	-3817	1104
chr6	143566955	143567294	3891726	3891735	2903014	10	340	34	-120.363	-11.3634	-0.516533	0.387108	0.903642	0.0358335	hypo	PHACTR2	-30109	1105
chr22	40345653	40345669	9339035	9339037	1960691	3	17	5.66667	-41.3964	-13.7461	-0.516524	0.372052	0.888576	0.0347165	hypo	ADSL	830	1106
chr2	230225913	230226340	1551108	1551113	1796329	6	428	71.3333	-57.4112	-9.31693	-0.516481	0.107053	0.623534	0.0363749	hypo	SP110	183	1107
chr1	205479958	205480321	642020	642023	228394	4	364	91	-44.2729	-10.7879	-0.516374	0.187007	0.703382	0.0371964	hypo	LEMD1	24003	1108
chr10	62384138	62384512	5631613	5631619	366014	7	375	53.5714	-89.1671	-12.2728	-0.516346	0.350222	0.866567	0.0345879	hypo	ZNF365	-9945	1109
chr1	206504009	206504386	644769	644775	229362	7	378	54	-79.8023	-10.9042	-0.516264	0.304159	0.820422	0.0383618	hypo	RASSF5	3143	1110
chr4	98603927	98604193	2550140	2550145	2357934	6	267	44.5	-81.8912	-13.2532	-0.516037	0.412987	0.929024	0.0380141	hypo	TSPAN5	-54435	1111
chr10	50511950	50512210	5597225	5597228	350129	4	261	65.25	-43.4769	-10.6061	-0.515917	0.411578	0.927495	0.0339903	hypo	NA	NA	1112
chr20	49279543	49279757	9055669	9055676	1869802	8	215	26.875	-76.6747	-8.2232	-0.515903	0.0564463	0.572349	0.0345332	hypo	ZNFX1	1116	1113
chr16	69329437	69329451	7931875	7931877	1213573	3	15	5	-38.9507	-12.7168	-0.515854	0.317056	0.83291	0.0331433	hypo	PDF	-1143	1114
chr18	9116434	9117181	8388384	8388396	1345837	13	748	57.5385	-149.572	-9.10086	-0.515851	0.205237	0.721088	0.0351132	hypo	NDUFV2	-13803	1115
chr14	102084734	102085054	7389614	7389623	1035556	10	321	32.1	-119.975	-11.2525	-0.515746	0.372407	0.888153	0.03524	hypo	WDR20	54448	1116
chr16	2663786	2664502	7711074	7711092	1145346	19	717	37.7368	-155.799	-5.37227	-0.51566	0.330882	0.846542	0.0506977	hypo	KCTD5	17972	1117
chr6	16435990	16436177	3482522	3482524	2736835	3	188	62.6667	-33.1171	-10.1834	-0.515414	0.422159	0.937574	0.0357698	hypo	NA	NA	1119
chr19	16119743	16119899	8697830	8697832	1450821	3	157	52.3333	-41.816	-13.7764	-0.515389	0.332856	0.848246	0.0331887	hypo	RAB8A	-8113	1120
chr6	16763578	16763717	3483939	3483941	2737320	3	140	46.6667	-33.7395	-9.16606	-0.515309	0.223915	0.739224	0.0355806	hypo	ATXN1	2086	1121
chr4	1873362	1873513	2249268	2249270	2233095	3	152	50.6667	-35.2338	-11.0878	-0.51522	0.336684	0.851904	0.0375637	hypo	WHSC1	-1937	1122
chr8	122920102	122920233	4946311	4946315	3302479	5	132	26.4	-51.2909	-9.76817	-0.515106	0.378045	0.893151	0.0357885	hypo	NA	NA	1123
chr15	66498290	66498305	7575278	7575280	1098819	3	16	5.33333	-38.0711	-12.6144	-0.515031	0.23305	0.748081	0.0340776	hypo	SNAPC5	476	1124
chr6	27871052	27871420	3528903	3528912	2752669	10	369	36.9	-152.158	-7.05335	-0.514995	0.413075	0.92807	0.0324361	hypo	HIST1H3I	-894	1125
chr9	130814599	130814825	5384741	5384747	3468877	7	227	32.4286	-83.3836	-10.5543	-0.514971	0.44615	0.961121	0.0384615	hypo	QRFP	-81986	1126
chr13	19781027	19781238	6794693	6794699	799547	7	212	30.2857	-85.1193	-9.57262	-0.514917	0.352362	0.86728	0.0371834	hypo	PSPC1	-1780	1127
chr8	133046628	133046797	4979870	4979873	3316249	4	170	42.5	-37.118	-9.24122	-0.514833	0.273196	0.78803	0.0363152	hypo	SLA	-56256	1128
chr20	49958770	49959063	9058760	9058766	1870701	7	294	42	-93.0239	-11.3888	-0.514826	0.400833	0.915659	0.0357944	hypo	RNF114	-22433	1129
chr21	25363306	25363539	9160372	9160375	1905912	4	234	58.5	-51.184	-12.2101	-0.514795	0.407721	0.922516	0.03336	hypo	NA	NA	1130
chr13	33611066	33611133	6848499	6848502	818319	4	68	17	-49.7845	-11.9084	-0.514794	0.269254	0.784048	0.0351764	hypo	NA	NA	1131
chr12	8989144	8989282	6346728	6346730	634337	3	139	46.3333	-15.4309	-5.10965	-0.514747	0.334112	0.848859	0.0406188	hypo	KLRG1	-39099	1132
chr2	88574524	88574775	1103664	1103667	1614912	4	252	63	-52.9255	-12.9118	-0.514617	0.410719	0.925336	0.034789	hypo	TEX37	-49872	1133
chr4	151030107	151030535	2708183	2708192	2427838	10	429	42.9	-128.008	-11.0503	-0.514428	0.376872	0.8913	0.034844	hypo	LRBA	14379	1134
chr16	85936923	85937055	8000353	8000357	1235118	5	133	26.6	-67.2305	-10.8371	-0.514157	0.159933	0.67409	0.0360043	hypo	IRF8	-38119	1135
chr2	128382641	128382904	1225545	1225552	1659807	8	264	33	-73.844	-8.22355	-0.514121	0.222991	0.737112	0.0359451	hypo	HS6ST1	64063	1137
chr1	32815715	32816103	131773	131785	34627	13	389	29.9231	-157.292	-6.4299	-0.514118	0.394826	0.908944	0.0374026	hypo	S100PBP	663	1138
chr3	30500834	30501094	1692468	1692470	2011692	3	261	87	-39.6831	-12.7049	-0.514043	0.448707	0.96275	0.0325247	hypo	NA	NA	1139
chr19	1923538	1923704	8615864	8615868	1435161	5	167	33.4	-49.0584	-8.83826	-0.514042	0.44858	0.962622	0.0428858	hypo	CSNK1G2	17444	1140
chr12	110737682	110738137	6683656	6683661	767567	6	456	76	-65.9605	-10.9379	-0.513891	0.14222	0.656112	0.0362074	hypo	PPP1CC	-4801	1141
chr1	35810906	35811696	142930	142953	38424	24	791	32.9583	-314.455	-10.9652	-0.513849	0.2942	0.808049	0.0346356	hypo	AGO4	-2733	1142
chr1	212480907	212480989	664368	664370	237109	3	83	27.6667	-27.2221	-9.01432	-0.513824	0.400926	0.914751	0.0359897	hypo	NENF	-48019	1143
chr19	14416468	14416842	8689429	8689432	1448720	4	375	93.75	-45.5427	-8.56383	-0.513653	0.353107	0.86676	0.0329877	hypo	DDX39A	-2540	1145
chr19	1102450	1102628	8612103	8612106	1434610	4	179	44.75	-46.7597	-10.252	-0.513651	0.333913	0.847564	0.0400863	hypo	GPX4	1297	1146
chr2	191205101	191205229	1418825	1418828	1743463	4	129	32.25	-51.2471	-12.6266	-0.513597	0.356935	0.870532	0.033422	hypo	MYO1B	39955	1147
chr3	128649136	128649366	2006599	2006603	2138218	5	231	46.2	-57.576	-10.689	-0.513516	0.183996	0.697512	0.0405357	hypo	RPN1	-31708	1148
chr11	68413198	68413307	6090547	6090551	536920	5	110	22	-50.734	-9.34286	-0.513313	0.467066	0.980379	0.037554	hypo	PPP6R3	47423	1149
chr2	38746706	38746741	934955	934957	1549074	3	36	12	-33.0671	-11.0134	-0.513139	0.448897	0.962036	0.034721	hypo	SRSF7	-4752	1150
chr12	667863	667911	6312246	6312248	623835	3	49	16.3333	-28.0436	-9.3422	-0.51298	0.195672	0.708652	0.0379895	hypo	NINJ2	4083	1151
chr19	38865309	38866130	8785261	8785287	1475161	27	822	30.4444	-298.681	-5.00361	-0.51296	0.248556	0.761516	0.0426664	hypo	RINL	-12148	1152
chr20	63727309	63727430	9108771	9108773	1886922	3	122	40.6667	-33.0952	-10.0966	-0.512699	0.295146	0.807845	0.0390311	hypo	LIME1	8852	1154
chr16	89020712	89020931	8010296	8010299	1237833	4	220	55	-38.6462	-6.62414	-0.512565	0.401956	0.914521	0.0428681	hypo	CBFA2T3	43507	1155
chr3	41836885	41837041	1729412	1729414	2026594	3	157	52.3333	-33.0251	-10.6283	-0.512518	0.446425	0.958944	0.0363109	hypo	NA	NA	1156
chr1	84971879	84972205	306734	306738	102084	5	327	65.4	-62.2472	-12.113	-0.512345	0.42378	0.936125	0.0309254	hypo	MCOLN2	-24907	1157
chr12	68497172	68497568	6545741	6545746	710830	6	397	66.1667	-74.7797	-12.0855	-0.512342	0.36434	0.876682	0.033126	hypo	NA	NA	1158
chr13	60427284	60427573	6934414	6934419	854250	6	290	48.3333	-76.7378	-12.5895	-0.512283	0.390208	0.902491	0.0317678	hypo	TDRD3	-30826	1159
chr6	132366443	132366715	3853722	3853725	2887368	4	273	68.25	-35.9421	-8.88494	-0.512103	0.378265	0.890368	0.0370809	hypo	MOXD1	-34829	1160
chr10	30435713	30436020	5532315	5532317	328333	3	308	102.667	-36.1331	-11.2577	-0.512097	0.316717	0.828813	0.0377918	hypo	MAP3K8	-1775	1161
chr12	121036847	121037240	6728217	6728221	781080	5	394	78.8	-53.6129	-9.1507	-0.512059	0.296426	0.808485	0.0398592	hypo	OASL	-2001	1162
chr19	7807482	7808091	8649243	8649255	1440991	13	610	46.9231	-127.007	-7.44327	-0.511752	0.324511	0.836263	0.0389931	hypo	EVI5L	22141	1163
chr11	85988656	85989008	6148386	6148389	558410	4	353	88.25	-57.8567	-14.2232	-0.511669	0.426782	0.938451	0.0327115	hypo	PICALM	-80873	1164
chr10	13288040	13288085	5462395	5462398	303949	4	46	11.5	-55.1712	-13.6447	-0.511516	0.446337	0.957853	0.0332757	hypo	PHYH	-14326	1166
chr13	21579419	21579579	6803184	6803188	801928	5	161	32.2	-65.6265	-12.589	-0.511511	0.451641	0.963152	0.0338431	hypo	MICU2	-24634	1167
chr17	1607652	1607860	8023344	8023348	1240279	5	209	41.8	-68.2161	-12.8401	-0.511383	0.345097	0.856481	0.0311354	hypo	SLC43A2	-21025	1168
chr4	96049954	96050075	2542986	2542988	2354611	3	122	40.6667	-17.9077	-5.92638	-0.511208	0.41026	0.921468	0.0352302	hypo	NA	NA	1169
chr4	184273274	184273471	2819291	2819293	2473718	3	198	66	-25.3104	-7.6281	-0.511153	0.423494	0.934647	0.0448644	hypo	ENPP6	52043	1170
chr6	33392929	33393059	3550580	3550582	2759297	3	131	43.6667	-39.6089	-12.8361	-0.511072	0.326199	0.837271	0.0332596	hypo	KIFC1	-1392	1171
chr17	68235727	68235978	8293957	8293964	1316886	8	252	31.5	-75.8382	-8.94049	-0.510628	0.41773	0.928358	0.0441656	hypo	AMZ2	11595	1173
chr8	132821814	132822195	4979285	4979291	3315964	7	382	54.5714	-89.8982	-12.3901	-0.510532	0.429253	0.939785	0.0363362	hypo	TG	44762	1174
chr20	8021241	8021542	8914955	8914957	1820021	3	302	100.667	-39.5394	-8.97742	-0.510421	0.365935	0.876355	0.0338311	hypo	TMX4	1411	1175
chr1	184882809	184883027	577784	577786	201792	3	219	73	-40.9535	-13.2016	-0.510232	0.440744	0.950976	0.0312681	hypo	FAM129A	-91522	1177
chr22	25054943	25054998	9275537	9275539	1942306	3	56	18.6667	-30.8291	-10.2101	-0.510094	0.319884	0.829978	0.042939	hypo	NA	NA	1178
chr8	66610138	66610508	4767207	4767212	3226602	6	371	61.8333	-72.8103	-11.8669	-0.510031	0.296778	0.806809	0.0362877	hypo	MYBL1	-3738	1179
chr12	24740370	24740581	6400848	6400856	656102	9	212	23.5556	-97.2173	-10.197	-0.510006	0.311849	0.821855	0.0346138	hypo	NA	NA	1180
chr10	62811323	62811477	5632907	5632909	366571	3	155	51.6667	-32.8346	-10.4903	-0.509982	0.245704	0.755687	0.036987	hypo	ADO	-6465	1181
chr5	175822012	175822464	3395683	3395689	2708918	7	453	64.7143	-66.3686	-9.07151	-0.509956	0.385574	0.895531	0.0364365	hypo	CPLX2	-25701	1182
chr2	7931227	7931627	825424	825430	1508456	7	401	57.2857	-84.576	-11.952	-0.509954	0.364941	0.874895	0.0332069	hypo	NA	NA	1183
chr9	6418884	6419009	5039672	5039674	3338485	3	126	42	-41.2389	-12.6857	-0.509915	0.413822	0.923736	0.0319768	hypo	UHRF2	-5732	1185
chr14	75525460	75525615	7299046	7299050	1001217	5	156	31.2	-43.0147	-8.33164	-0.509854	0.466452	0.976305	0.0362539	hypo	BATF	-3034	1187
chr6	105644501	105644647	3768227	3768229	2851152	3	147	49	-36.1872	-11.7213	-0.509845	0.359763	0.869608	0.0319135	hypo	NA	NA	1188
chr5	81213928	81214117	3092793	3092795	2583100	3	190	63.3333	-39.8637	-12.6767	-0.50919	0.441041	0.950231	0.0311978	hypo	CKMT2	19167	1190
chr19	38559207	38559422	8783696	8783700	1474849	5	216	43.2	-38.3533	-5.67857	-0.509045	0.398849	0.907894	0.0426023	hypo	MAP4K1	-59459	1191
chr10	21613797	21614000	5497417	5497420	315901	4	204	51	-61.0805	-14.588	-0.508995	0.457698	0.966693	0.0314505	hypo	MLLT10	-79631	1192
chr4	96049017	96049227	2542983	2542985	2354610	3	211	70.3333	-17.5851	-5.8174	-0.508965	0.413575	0.92254	0.0351245	hypo	NA	NA	1193
chr3	42639158	42639749	1732561	1732573	2027674	13	592	45.5385	-169.455	-10.9532	-0.508936	0.376599	0.885535	0.036235	hypo	ZBTB47	13934	1194
chr8	100385933	100386303	4875671	4875675	3272070	5	371	74.2	-60.5271	-11.9441	-0.508914	0.39179	0.900704	0.0346546	hypo	RNF19A	-23711	1195
chr20	47498192	47498487	9048808	9048813	1867714	6	296	49.3333	-52.2184	-8.26161	-0.508863	0.418149	0.927011	0.0397993	hypo	NCOA3	3414	1196
chr18	56532941	56533333	8526526	8526529	1401816	4	393	98.25	-40.4968	-9.91585	-0.508806	0.400811	0.909617	0.0313248	hypo	NA	NA	1197
chrX	49100164	49100335	9424927	9424935	3494477	9	172	19.1111	-107.622	-11.3113	-0.508794	0.24545	0.754243	0.0376491	hypo	NA	NA	1198
chr5	14666628	14666815	2889663	2889665	2500085	3	188	62.6667	-30.4006	-9.52312	-0.508775	0.115909	0.624684	0.0356667	hypo	OTULIN	-1963	1200
chr17	67486730	67486995	8289623	8289628	1315842	6	266	44.3333	-76.4557	-11.1377	-0.508614	0.351218	0.859832	0.0367557	hypo	NA	NA	1201
chr9	128691188	128691293	5374298	5374300	3466700	3	106	35.3333	-39.9649	-11.9986	-0.508567	0.0759532	0.58452	0.0351444	hypo	SET	-7763	1202
chr7	28442596	28442673	4092686	4092688	2975626	3	78	26	-20.4946	-6.78322	-0.50856	0.426478	0.935038	0.0341245	hypo	NA	NA	1203
chr4	184420248	184420580	2819818	2819821	2473912	4	333	83.25	-41.1201	-8.96091	-0.508554	0.437308	0.945862	0.0405348	hypo	IRF2	-53999	1204
chr4	10719713	10719749	2277911	2277913	2242122	3	37	12.3333	-25.7014	-8.53117	-0.508477	0.445898	0.954375	0.0377324	hypo	CLNK	34847	1205
chr19	7387071	7387714	8647031	8647053	1440563	23	644	28	-282.523	-6.01975	-0.508469	0.460869	0.969338	0.0361007	hypo	CTD-2207O23.3	-6106	1206
chr18	2572966	2573022	8363272	8363275	1336670	4	57	14.25	-55.9219	-13.9237	-0.508002	0.215156	0.723158	0.0349852	hypo	NDC80	-1454	1207
chr3	127765138	127765358	2003745	2003747	2137206	3	221	73.6667	-27.1807	-8.76359	-0.507926	0.409702	0.917628	0.0427904	hypo	MGLL	-57891	1208
chr4	1203835	1204591	2247226	2247243	2232659	18	757	42.0556	-220.193	-5.22976	-0.507801	0.412046	0.919847	0.0385658	hypo	SPON2	-4370	1209
chr6	24485691	24485830	3514165	3514169	2748287	5	140	28	-65.0787	-12.3248	-0.507692	0.412203	0.919895	0.0342762	hypo	ALDH5A1	9021	1210
chr21	43663172	43663813	9227299	9227315	1929638	17	642	37.7647	-190.435	-8.63827	-0.50768	0.414902	0.922582	0.0368829	hypo	RRP1B	-3623	1211
chr8	22443260	22443838	4619887	4619894	3169440	8	579	72.375	-83.5575	-9.59953	-0.507555	0.0793977	0.586953	0.0423639	hypo	PPP3CC	-2440	1212
chr2	144430951	144431224	1275077	1275082	1680456	6	274	45.6667	-84.3879	-13.4661	-0.507411	0.456762	0.964173	0.0337429	hypo	ZEB2	-93355	1213
chr8	8143416	8143606	4566311	4566314	3150071	4	191	47.75	-37.2356	-9.18392	-0.507331	0.294432	0.801764	0.0421861	hypo	NA	NA	1214
chr16	57537666	57537839	7887952	7887958	1198127	7	174	24.8571	-86.7133	-9.7316	-0.507214	0.0857377	0.592952	0.0400317	hypo	CCDC102A	1066	1215
chr1	151848852	151849240	464914	464925	158515	12	389	32.4167	-144.986	-11.6511	-0.507137	0.35685	0.863987	0.0350083	hypo	THEM5	-4456	1216
chr8	106745451	106745711	4897060	4897063	3280661	4	261	65.25	-49.5655	-11.9171	-0.506968	0.350202	0.85717	0.035923	hypo	ABRA	-24533	1217
chr14	49632411	49632776	7203911	7203920	966540	10	366	36.6	-97.063	-5.44954	-0.506954	0.197436	0.70439	0.0418457	hypo	DNAAF2	-2453	1218
chr6	3802063	3802587	3434023	3434034	2719447	12	525	43.75	-146.923	-10.5079	-0.506883	0.461468	0.968351	0.0326746	hypo	FAM50B	46798	1219
chr1	209750900	209751022	654535	654537	233489	3	123	41	-29.2636	-9.18833	-0.506476	0.33543	0.841906	0.0390859	hypo	TRAF3IP3	5009	1220
chr12	682423	682485	6312361	6312363	623856	3	63	21	-19.6899	-6.54758	-0.506466	0.444746	0.951213	0.0429952	hypo	NINJ2	18643	1221
chr3	46293882	46294073	1744621	1744623	2032362	3	192	64	-23.0242	-7.14698	-0.506447	0.418032	0.924479	0.0387766	hypo	CCR2	59660	1222
chr2	3577228	3577743	810955	810967	1502424	13	516	39.6923	-140.503	-9.9753	-0.506097	0.462065	0.968162	0.0357496	hypo	COLEC11	17088	1223
chr13	39307491	39307516	6866530	6866532	826197	3	26	8.66667	-26.1051	-8.68819	-0.506074	0.348127	0.854201	0.0343503	hypo	NA	NA	1224
chr14	105018883	105018925	7402668	7402670	1038534	3	43	14.3333	-17.4922	-5.64589	-0.506016	0.453783	0.959799	0.0404417	hypo	CDCA4	-2222	1225
chr15	93224378	93224685	7669364	7669367	1131743	4	308	77	-44.6406	-10.1392	-0.505983	0.437482	0.943465	0.0351671	hypo	NA	NA	1226
chr7	26194558	26195087	4084793	4084806	2972637	14	530	37.8571	-148.838	-9.94981	-0.505855	0.161616	0.667471	0.0333255	hypo	CBX3	6074	1227
chr6	16486505	16486799	3482699	3482707	2736904	9	295	32.7778	-102.751	-11.0369	-0.505772	0.294517	0.800289	0.035852	hypo	NA	NA	1228
chr5	160486816	160486942	3342332	3342334	2688142	3	127	42.3333	-30.4435	-9.76321	-0.50572	0.435391	0.941111	0.0368373	hypo	PTTG1	-64993	1229
chr11	115194512	115194940	6238894	6238901	597327	8	429	53.625	-105.406	-12.8578	-0.505521	0.327319	0.83284	0.0345952	hypo	NA	NA	1231
chr2	96341716	96341747	1118911	1118913	1619263	3	32	10.6667	-31.3636	-10.4289	-0.505484	0.469234	0.974719	0.033617	hypo	NCAPH	-5928	1232
chr19	8575115	8575291	8653845	8653852	1441793	8	177	22.125	-44.4583	-4.75902	-0.505397	0.437738	0.943136	0.049725	hypo	MYO1F	-2285	1233
chr15	64379802	64380342	7565288	7565295	1096144	8	541	67.625	-111.863	-10.5567	-0.505325	0.38559	0.890915	0.034438	hypo	CTD-2116N17.1	6020	1234
chr18	62525592	62525801	8547895	8547899	1410075	5	210	42	-75.296	-11.4523	-0.505256	0.0570954	0.562352	0.0320787	hypo	ZCCHC2	-2584	1235
chr6	87738820	87739654	3715412	3715421	2827230	10	835	83.5	-121.946	-5.48333	-0.505136	0.459982	0.965118	0.0342913	hypo	AKIRIN2	36610	1236
chr20	58982186	58982225	9095038	9095041	1882441	4	40	10	-43.4216	-9.62018	-0.505084	0.201318	0.706403	0.0366734	hypo	NELFCD	-977	1237
chr3	9791730	9791860	1625812	1625814	1984753	3	131	43.6667	-43.245	-13.0946	-0.504968	0.207165	0.712133	0.0336317	hypo	ARPC4	634	1238
chr15	38308317	38309509	7466481	7466496	1060967	16	1193	74.5625	-154.381	-8.62212	-0.504924	0.358422	0.863345	0.0309091	hypo	SPRED1	-55990	1239
chr6	150987612	150987748	3918216	3918219	2913187	4	137	34.25	-49.2848	-12.2305	-0.504893	0.392007	0.896901	0.0349238	hypo	NA	NA	1240
chr10	87816486	87817027	5717406	5717411	398100	6	542	90.3333	-76.7859	-11.0409	-0.504877	0.294593	0.799469	0.0352291	hypo	ATAD1	-24315	1241
chrX	1469657	1470993	9389728	9389749	3476269	22	1337	60.7727	-160.479	-4.65991	-0.504859	0.375305	0.880163	0.0519851	hypo	NA	NA	1242
chr1	23825839	23826296	90599	90611	24101	13	458	35.2308	-162.81	-5.55696	-0.504822	0.160948	0.66577	0.034827	hypo	HMGCL	-12323	1243
chr16	24542358	24542682	7802940	7802947	1172301	8	325	40.625	-103.735	-12.6777	-0.504672	0.166708	0.67138	0.0331214	hypo	RBBP6	-4664	1244
chr17	7047508	7048250	8050844	8050855	1246762	12	743	61.9167	-150.529	-6.4765	-0.504608	0.411445	0.916054	0.0347889	hypo	SLC16A11	3584	1245
chr1	180909468	180909582	564709	564711	196534	3	115	38.3333	-38.4132	-12.3391	-0.504488	0.358041	0.862529	0.0337244	hypo	KIAA1614	3571	1246
chr12	131171195	131171357	6772785	6772788	793977	4	163	40.75	-31.318	-7.74886	-0.504241	0.452006	0.956247	0.0379278	hypo	NA	NA	1247
chr18	56532378	56532603	8526523	8526525	1401815	3	226	75.3333	-29.4337	-9.62972	-0.504218	0.410447	0.914664	0.0315628	hypo	NA	NA	1248
chr17	42524445	42524679	8186037	8186049	1284435	13	235	18.0769	-117.187	-8.11399	-0.50419	0.346067	0.850258	0.0456099	hypo	NAGLU	11492	1249
chr1	12068770	12069239	44029	44039	11064	11	470	42.7273	-109.275	-7.61471	-0.504164	0.381086	0.88525	0.0360305	hypo	TNFRSF8	-5392	1250
chr8	106494824	106495000	4896224	4896226	3280315	3	177	59	-16.5055	-5.45595	-0.504156	0.439067	0.943222	0.0348096	hypo	NA	NA	1251
chr2	109514353	109514725	1165154	1165161	1636289	8	373	46.625	-78.8192	-6.94091	-0.504078	0.399812	0.90389	0.0342297	hypo	2010-09-01	-99480	1252
chr16	70520299	70520624	7938558	7938566	1215050	9	326	36.2222	-120.805	-11.4877	-0.503884	0.199676	0.703559	0.0327646	hypo	COG4	-2940	1253
chr3	23761263	23761294	1671365	1671367	2002409	3	32	10.6667	-35.7328	-11.8312	-0.503853	0.168592	0.672444	0.0368116	hypo	UBE2E1	44608	1254
chr17	35846882	35846934	8157769	8157772	1277192	4	53	13.25	-49.2274	-12.2823	-0.503828	0.440614	0.944443	0.0346135	hypo	HEATR9	-21956	1255
chr5	143206592	143206793	3286339	3286342	2665355	4	202	50.5	-48.8759	-11.5108	-0.503749	0.464922	0.968671	0.035309	hypo	NA	NA	1256
chr6	144304894	144305162	3894401	3894406	2904042	6	269	44.8333	-67.0293	-10.6596	-0.503524	0.391435	0.894959	0.0379834	hypo	UTRN	-19192	1257
chr12	126771703	126771789	6756132	6756135	788139	4	87	21.75	-42.2321	-10.4853	-0.503454	0.398034	0.901489	0.0371323	hypo	NA	NA	1258
chr15	79969242	79969446	7621010	7621014	1114849	5	205	41	-56.5596	-11.2031	-0.50341	0.111517	0.614927	0.0350739	hypo	BCL2A1	-1999	1259
chr18	13179227	13179478	8405190	8405192	1351304	3	252	84	-29.1444	-9.16926	-0.503311	0.432653	0.935964	0.0363482	hypo	LDLRAD4	38019	1260
chr4	151029549	151029875	2708174	2708182	2427837	9	327	36.3333	-111.959	-10.7378	-0.503267	0.381651	0.884917	0.0348504	hypo	LRBA	13821	1262
chr18	6002504	6002602	8376172	8376174	1341492	3	99	33	-23.5847	-7.56359	-0.503265	0.419633	0.922897	0.0333055	hypo	NA	NA	1263
chr5	143218066	143218404	3286378	3286383	2665371	6	339	56.5	-54.1336	-8.43502	-0.503189	0.440769	0.943958	0.0392869	hypo	NA	NA	1264
chr11	62670835	62671185	6064623	6064638	530857	16	351	21.9375	-195.342	-4.99631	-0.502967	0.321486	0.824453	0.0362533	hypo	UQCC3	-561	1265
chr5	170269970	170270025	3374570	3374572	2701780	3	56	18.6667	-37.7007	-12.356	-0.50282	0.171932	0.674752	0.0380689	hypo	LCP2	-28201	1266
chr20	3907575	3907739	8899888	8899893	1814348	6	165	27.5	-53.1271	-8.53497	-0.502782	0.175209	0.67799	0.0415086	hypo	PANK2	-18735	1267
chr6	105648096	105648585	3768236	3768242	2851157	7	490	70	-81.9794	-10.4314	-0.502717	0.318824	0.82154	0.0319135	hypo	NA	NA	1268
chr14	77709105	77709561	7307778	7307783	1004047	6	457	76.1667	-84.4275	-11.8988	-0.502716	0.189178	0.691894	0.0328625	hypo	SLIRP	-1033	1269
chr2	174631170	174631368	1369915	1369920	1721472	6	199	33.1667	-84.4281	-12.6652	-0.50263	0.254502	0.757131	0.0334958	hypo	WIPF1	-51547	1270
chr16	4414815	4415267	7720593	7720600	1147264	8	453	56.625	-106.085	-10.4301	-0.502628	0.229598	0.732227	0.0340338	hypo	CORO7-PAM16	-5226	1271
chr9	70262597	70263153	5168325	5168331	3389619	7	557	79.5714	-94.934	-12.7434	-0.502617	0.365579	0.868196	0.0334868	hypo	SMC5	-3634	1273
chr19	38924597	38924817	8785584	8785591	1475221	8	221	27.625	-72.6153	-8.65871	-0.502616	0.413784	0.916399	0.0449743	hypo	MRPS12	5730	1274
chr6	157535579	157535841	3943743	3943745	2922449	3	263	87.6667	-36.936	-11.3137	-0.502593	0.303225	0.805818	0.0366955	hypo	NA	NA	1275
chr16	89060336	89060653	8010384	8010395	1237856	12	318	26.5	-96.1492	-6.88957	-0.502548	0.433397	0.935945	0.0437261	hypo	ACSF3	27721	1276
chr19	18949488	18949768	8713788	8713796	1453686	9	281	31.2222	-90.209	-9.34491	-0.50234	0.420522	0.922863	0.0371927	hypo	HOMER3	8226	1277
chr3	46286083	46286140	1744570	1744573	2032349	4	58	14.5	-31.1133	-7.59014	-0.502303	0.355013	0.857316	0.0382305	hypo	CCR2	67593	1278
chr16	68753105	68753628	7928354	7928366	1212767	13	524	40.3077	-160.626	-6.54615	-0.502266	0.444959	0.947225	0.0324724	hypo	CDH1	-15879	1279
chr10	6060627	6060713	5432509	5432511	293976	3	87	29	-23.4536	-7.66024	-0.502259	0.449009	0.951268	0.0432264	hypo	IL2RA	-1611	1280
chr19	46466967	46467061	8820520	8820522	1484024	3	95	31.6667	-22.7642	-7.1292	-0.502242	0.412216	0.914458	0.0445663	hypo	PNMAL1	-4501	1281
chr1	35457958	35458301	141177	141187	37955	11	344	31.2727	-139.659	-12.0095	-0.502236	0.473676	0.975912	0.0365038	hypo	NCDN	99171	1282
chr19	49493548	49493677	8838376	8838381	1487401	6	130	21.6667	-74.2107	-11.5736	-0.502211	0.274311	0.776522	0.0359413	hypo	FCGRT	13138	1283
chr8	28079258	28079530	4640298	4640301	3176911	4	273	68.25	-40.6238	-9.41221	-0.502118	0.33382	0.835938	0.0381172	hypo	NUGGC	-4340	1285
chr7	5641947	5642639	4013991	4014001	2944567	11	693	63	-162.225	-11.9975	-0.502006	0.261076	0.763082	0.0324208	hypo	FSCN1	-49123	1287
chr12	122524170	122524462	6737546	6737551	782983	6	293	48.8333	-59.8993	-9.20272	-0.501371	0.13136	0.632731	0.0415381	hypo	RSRC2	-2537	1289
chr12	93436456	93436527	6620528	6620530	744133	3	72	24	-34.1775	-11.1496	-0.501363	0.342646	0.844009	0.0345804	hypo	UBE2N	-5734	1290
chr8	14511042	14511319	4589606	4589608	3158197	3	278	92.6667	-24.5229	-8.12626	-0.501271	0.380961	0.882232	0.0322648	hypo	NA	NA	1291
chr7	108568849	108569043	4370031	4370033	3074990	3	195	65	-41.0248	-7.8418	-0.501269	0.204	0.705269	0.034116	hypo	DNAJB9	524	1292
chr1	32016109	32016425	126883	126887	33603	5	317	63.4	-58.5521	-11.0033	-0.501231	0.171325	0.672557	0.0380048	hypo	KHDRBS1	-2279	1293
chr5	68071348	68071473	3050493	3050495	2567372	3	126	42	-33.8205	-10.9809	-0.501216	0.450969	0.952185	0.0305887	hypo	NA	NA	1294
chr22	20920329	20920657	9260437	9260450	1938333	14	329	23.5	-153.367	-10.9061	-0.501198	0.0945915	0.595789	0.0393577	hypo	CRKL	-2902	1295
chr8	70126947	70127081	4780515	4780517	3231549	3	135	45	-31.8593	-10.4873	-0.50115	0.444935	0.946085	0.0367665	hypo	PRDM14	55253	1296
chr17	35080953	35081054	8154503	8154505	1276165	3	102	34	-26.0707	-8.68328	-0.501049	0.324314	0.825363	0.0428342	hypo	RFFL	-8264	1297
chr6	167122237	167122568	3979798	3979804	2935297	7	332	47.4286	-59.1096	-7.80906	-0.50094	0.396192	0.897131	0.0398366	hypo	CCR6	200	1298
chr19	2165739	2166126	8617288	8617311	1435359	24	388	16.1667	-254.191	-6.18377	-0.500822	0.218393	0.719215	0.0403311	hypo	AP3D1	1273	1299
chr9	94169189	94169299	5251810	5251812	3421749	3	111	37	-31.5956	-10.3014	-0.50076	0.267115	0.767874	0.035589	hypo	ZNF169	90011	1300
chr8	28164755	28165328	4640661	4640666	3177050	6	574	95.6667	-79.1383	-13.0113	-0.50071	0.451782	0.952492	0.0340936	hypo	ELP3	-75081	1301
chr6	30528593	30528760	3539617	3539621	2756154	5	168	33.6	-57.16	-11.3589	-0.500703	0.372876	0.873579	0.0373676	hypo	PRR3	28125	1302
chr18	11921693	11921757	8399255	8399258	1349668	4	65	16.25	-48.1935	-11.7017	-0.500561	0.437093	0.937654	0.0337455	hypo	MPPE1	12469	1304
chr17	77107411	77107932	8329869	8329875	1327841	7	522	74.5714	-95.1038	-11.5719	-0.500477	0.207783	0.70826	0.0340563	hypo	SEC14L1	-20694	1305
chr10	20078044	20078333	5490924	5490926	313666	3	290	96.6667	-23.454	-7.64955	-0.500399	0.429992	0.930392	0.0320773	hypo	NA	NA	1306
chr11	59145673	59145795	6051119	6051121	526697	3	123	41	-33.4892	-10.997	-0.500378	0.327056	0.827435	0.0385186	hypo	FAM111A	-2924	1307
chr7	99407102	99407177	4331886	4331888	3063218	3	76	25.3333	-39.6345	-13.0803	-0.500353	0.176265	0.676618	0.0335052	hypo	BUD31	1463	1308
chr15	63188302	63188558	7560500	7560502	1094575	3	257	85.6667	-36.6172	-9.49557	-0.500339	0.376624	0.876964	0.0354898	hypo	RAB8B	910	1309
chr6	32842774	32843044	3548311	3548313	2758618	3	271	90.3333	-29.2366	-6.95027	-0.500193	0.0584159	0.558609	0.0399831	hypo	PSMB9	1091	1310
chr16	13957017	13957172	7762479	7762483	1160069	5	156	31.2	-64.8712	-12.79	-0.500128	0.260418	0.760547	0.0330731	hypo	ERCC4	-36859	1311
chr2	164999243	164999576	1337401	1337403	1708336	3	334	111.333	-15.3039	-4.78803	-0.500084	0.45285	0.952934	0.0401127	hypo	SLC38A11	43717	1312
chr10	61194608	61194960	5627956	5627959	364402	4	353	88.25	-27.9789	-6.58229	-0.499989	0.450834	0.950823	0.0315643	hypo	NA	NA	1314
chr2	190692651	190692916	1417038	1417044	1742742	7	266	38	-85.9371	-12.1382	-0.499964	0.451442	0.951405	0.0345058	hypo	NAB1	-45904	1315
chr6	106113706	106113884	3769763	3769766	2851783	4	179	44.75	-31.7277	-7.44451	-0.499833	0.268145	0.767977	0.0495822	hypo	PRDM1	-27385	1317
chr20	33652451	33652515	8993565	8993568	1850099	4	65	16.25	-50.3745	-12.3025	-0.49971	0.404786	0.904496	0.0348884	hypo	C20orf144	9768	1318
chr4	121220625	121220877	2617346	2617351	2387856	6	253	42.1667	-34.4388	-5.49004	-0.499707	0.344549	0.844256	0.0421927	hypo	TNIP3	-6588	1319
chr16	29611243	29611288	7822624	7822626	1178409	3	46	15.3333	-33.0489	-10.8478	-0.499574	0.0805266	0.580101	0.0363994	hypo	SPN	51690	1320
chr14	89626649	89626712	7345692	7345694	1020381	3	64	21.3333	-38.3836	-12.6602	-0.499409	0.337341	0.83675	0.0341889	hypo	FOXN3	7499	1321
chr19	38977516	38978075	8785916	8785922	1475294	7	560	80	-81.2223	-6.52853	-0.499125	0.379687	0.878813	0.0334746	hypo	FBXO17	1605	1322
chr19	7011122	7011284	8644913	8644916	1440100	4	163	40.75	-37.7582	-7.40172	-0.498985	0.424261	0.923246	0.0387365	hypo	MBD3L5	19292	1323
chr5	90203849	90204120	3118749	3118751	2595069	3	272	90.6667	-18.6712	-6.1197	-0.498965	0.384645	0.88361	0.0346319	hypo	NA	NA	1324
chr14	103714382	103714772	7398444	7398456	1037474	13	391	30.0769	-162.103	-10.4399	-0.498855	0.320302	0.819158	0.0354101	hypo	XRCC3	-731	1325
chr1	116556612	116556826	406852	406857	143831	6	215	35.8333	-38.7234	-6.2415	-0.498791	0.403655	0.902446	0.033776	hypo	CD58	-14212	1326
chr2	151288648	151288779	1295341	1295343	1689720	3	132	44	-34.4579	-11.2755	-0.498656	0.389957	0.888613	0.0382333	hypo	NMI	-1277	1327
chr20	34541509	34541708	8998102	8998107	1851236	6	200	33.3333	-81.0768	-12.8291	-0.498648	0.361648	0.860296	0.0330187	hypo	MAP1LC3A	5145	1328
chr6	16473686	16473917	3482672	3482675	2736890	4	232	58	-44.6058	-10.5757	-0.498507	0.283349	0.781856	0.0358302	hypo	NA	NA	1329
chr19	2558120	2558339	8619278	8619284	1435669	7	220	31.4286	-71.9731	-8.43524	-0.498401	0.40755	0.905951	0.039899	hypo	GADD45B	-81997	1330
chr2	193895627	193895676	1426437	1426439	1746985	3	50	16.6667	-14.3743	-4.78344	-0.498385	0.392338	0.890723	0.0339274	hypo	NA	NA	1331
chr2	193312513	193312710	1424784	1424786	1746205	3	198	66	-23.6597	-7.58321	-0.498298	0.46604	0.964338	0.0314386	hypo	NA	NA	1332
chr21	25511735	25511815	9160806	9160808	1906120	3	81	27	-26.9009	-8.87194	-0.498273	0.416764	0.915037	0.0317167	hypo	MRPL39	-95701	1333
chr14	63295912	63296207	7252249	7252256	985190	8	296	37	-108.474	-12.7507	-0.498269	0.357898	0.856167	0.031438	hypo	GPHB5	-22671	1334
chr8	128240270	128240364	4965481	4965486	3309823	6	95	15.8333	-44.0895	-7.32078	-0.498257	0.386777	0.885034	0.0371495	hypo	NA	NA	1335
chr18	77073843	77073936	8597388	8597390	1430354	3	94	31.3333	-15.1698	-4.9505	-0.497991	0.454646	0.952637	0.0461134	hypo	MBP	-59746	1337
chr10	119705032	119705248	5829691	5829695	439821	5	217	43.4	-51.6618	-10.1778	-0.497912	0.342483	0.840395	0.0336707	hypo	INPP5F	20848	1338
chr21	33541007	33541237	9191052	9191056	1917278	5	231	46.2	-71.2224	-12.2664	-0.497901	0.413391	0.911292	0.0324881	hypo	SON	1380	1339
chr2	239315440	239315793	1585029	1585039	1807149	11	354	32.1818	-121.757	-10.4283	-0.497642	0.477722	0.975363	0.0431426	hypo	HDAC4	-85860	1340
chr6	35469925	35470539	3558905	3558911	2761617	7	615	87.8571	-84.5868	-9.83741	-0.497546	0.153492	0.651037	0.0342887	hypo	FANCE	-17563	1341
chr18	13608232	13608285	8406728	8406731	1351833	4	54	13.5	-41.5054	-10.3304	-0.497526	0.252347	0.749873	0.0421361	hypo	NA	NA	1342
chr4	122635613	122635912	2621637	2621640	2389762	4	300	75	-39.7117	-9.54607	-0.49747	0.327449	0.824919	0.0333492	hypo	IL21	14543	1343
chr13	25902616	25903287	6819944	6819957	807815	14	672	48	-175.847	-9.16361	-0.497451	0.279713	0.777164	0.0323448	hypo	NA	NA	1344
chr6	16420105	16420195	3482467	3482469	2736811	3	91	30.3333	-31.9941	-10.4899	-0.497312	0.379586	0.876898	0.0393646	hypo	NA	NA	1345
chr5	102764444	102764777	3155474	3155480	2611872	7	334	47.7143	-53.7165	-7.54053	-0.497235	0.311701	0.808936	0.0447229	hypo	PAM	-10462	1346
chr8	71837992	71838165	4785920	4785922	3233908	3	174	58	-25.1377	-8.14592	-0.497217	0.35022	0.847438	0.0415319	hypo	MSC	-6302	1347
chr6	52296432	52296679	3615330	3615332	2782872	3	248	82.6667	-31.777	-9.98955	-0.497148	0.237081	0.734229	0.0420508	hypo	MCM3	11550	1348
chr22	31917754	31918017	9304113	9304124	1950738	12	264	22	-143.559	-10.3672	-0.497066	0.318414	0.81548	0.0330353	hypo	YWHAH	26443	1350
chr2	218284064	218284291	1509865	1509873	1780071	9	228	25.3333	-98.5475	-10.626	-0.497038	0.391419	0.888457	0.0392719	hypo	TMBIM1	-8294	1351
chr12	120195515	120196021	6723091	6723103	780023	13	507	39	-149.376	-8.72897	-0.496999	0.467831	0.964829	0.0365114	hypo	GCN1L1	804	1352
chr5	32542612	32543010	2948406	2948413	2524312	8	399	49.875	-68.1153	-7.73604	-0.496771	0.429183	0.925955	0.0367335	hypo	SUB1	-10978	1353
chr20	3891075	3891298	8899739	8899741	1814326	3	224	74.6667	-32.1559	-9.08696	-0.496635	0.114756	0.611391	0.0359275	hypo	PANK2	-2235	1354
chr3	187000271	187000802	2199301	2199311	2216302	11	532	48.3636	-143.931	-11.0398	-0.496585	0.434486	0.931071	0.033893	hypo	ST6GAL1	-69785	1355
chr1	247408339	247408844	794511	794517	284272	7	506	72.2857	-92.7883	-10.4297	-0.496561	0.298261	0.794822	0.0324509	hypo	NLRP3	7311	1356
chr10	11237118	11237486	5452056	5452060	301227	5	369	73.8	-47.2636	-8.9647	-0.496358	0.361822	0.85818	0.0425374	hypo	NA	NA	1358
chr16	70520826	70521320	7938567	7938574	1215051	8	495	61.875	-104.971	-9.3798	-0.496208	0.0899322	0.58614	0.0327646	hypo	COG4	-2244	1359
chr10	30436366	30436455	5532318	5532321	328334	4	90	22.5	-46.684	-10.8282	-0.495932	0.105796	0.601728	0.0376404	hypo	MAP3K8	-2428	1361
chr16	52540	52920	7700761	7700775	1143652	15	381	25.4	-175.597	-5.38267	-0.495854	0.369566	0.86542	0.0362441	hypo	SNRNP25	89	1362
chr16	31421591	31421741	7832459	7832461	1180338	3	151	50.3333	-34.5744	-11.3387	-0.49567	0.383019	0.878689	0.0327399	hypo	COX6A2	-6686	1363
chr7	130914594	130914749	4438087	4438091	3104812	5	156	31.2	-48.3139	-8.87334	-0.495665	0.374192	0.869857	0.0336536	hypo	NA	NA	1364
chr22	21763478	21763685	9262853	9262856	1938841	4	208	52	-41.1318	-9.96163	-0.495631	0.187815	0.683446	0.0362314	hypo	YPEL1	27643	1366
chr16	69089111	69089269	7930351	7930353	1213258	3	159	53	-39.925	-13.052	-0.495614	0.405826	0.90144	0.0306837	hypo	HAS3	16294	1367
chr10	61993691	61993952	5630355	5630358	365493	4	262	65.5	-44.7481	-10.7998	-0.49532	0.314392	0.809712	0.0344298	hypo	ARID5B	-92390	1368
chr10	52613949	52614105	5603034	5603036	352851	3	157	52.3333	-14.6191	-4.80807	-0.495273	0.445412	0.940685	0.0337612	hypo	NA	NA	1369
chr13	99121178	99121366	7052206	7052208	906710	3	189	63	-36.9564	-11.9727	-0.495251	0.451412	0.946664	0.0357487	hypo	DOCK9	34552	1370
chr1	16863626	16863805	63493	63497	16313	5	180	36	-42.1853	-7.78027	-0.49521	0.31498	0.81019	0.0423575	hypo	NA	NA	1371
chr1	200473155	200473405	624022	624027	222656	6	251	41.8333	-66.4652	-11.0582	-0.49503	0.373304	0.868334	0.0346943	hypo	ZNF281	63098	1372
chr1	16727201	16727790	63220	63239	16250	20	590	29.5	-194.212	-5.47444	-0.495028	0.409456	0.904484	0.0395335	hypo	FAM231A	-6670	1373
chr6	150813221	150813459	3917377	3917385	2912952	9	239	26.5556	-94.5164	-9.96381	-0.495019	0.400298	0.895317	0.0383819	hypo	MTHFD1L	52089	1374
chr10	71940119	71940333	5665080	5665086	378145	7	215	30.7143	-68.1957	-9.69106	-0.49491	0.456936	0.951846	0.0345381	hypo	CHST3	24031	1375
chr9	118507387	118507674	5335063	5335066	3454097	4	288	72	-39.8231	-9.59726	-0.494846	0.32417	0.819016	0.03321	hypo	NA	NA	1376
chr8	92100472	92100712	4846463	4846465	3260823	3	241	80.3333	-27.9803	-9.21607	-0.494843	0.299635	0.794479	0.0349595	hypo	RUNX1T1	-2573	1377
chr14	91226485	91226706	7352287	7352290	1022519	4	222	55.5	-48.8302	-11.4755	-0.494835	0.227218	0.722053	0.0326524	hypo	GPR68	-27218	1378
chr12	98521762	98522009	6639300	6639305	751199	6	248	41.3333	-75.3243	-12.0298	-0.494706	0.396998	0.891704	0.0324617	hypo	TMPO	-6249	1379
chr12	27823225	27823393	6411907	6411910	660423	4	169	42.25	-45.7816	-11.3335	-0.494702	0.266009	0.760711	0.0334641	hypo	KLHL42	-43204	1380
chr5	150377403	150377861	3308671	3308675	2674742	5	459	91.8	-64.8302	-11.6529	-0.494659	0.442752	0.937412	0.033692	hypo	TCOF1	-19763	1381
chr20	38927384	38927640	9018340	9018345	1856686	6	257	42.8333	-66.6025	-8.77592	-0.494656	0.234918	0.729574	0.0357495	hypo	FAM83D	-1071	1382
chr17	74754019	74754488	8317772	8317782	1325418	11	470	42.7273	-102.193	-8.50173	-0.4946	0.317604	0.812204	0.0395424	hypo	SLC9A3R1	-5366	1383
chr20	43839848	43840239	9034524	9034528	1863189	5	392	78.4	-66.1559	-12.6975	-0.49458	0.147957	0.642537	0.0329166	hypo	TOX2	74624	1384
chr3	27720112	27720146	1684313	1684316	2007897	4	35	8.75	-37.3161	-9.02646	-0.494517	0.285189	0.779706	0.0505298	hypo	EOMES	-2564	1386
chr14	101000581	101000939	7385591	7385595	1034271	5	359	71.8	-37.8154	-7.00471	-0.494401	0.449762	0.944164	0.0327633	hypo	NA	NA	1387
chr16	736069	736732	7703975	7703989	1144127	15	664	44.2667	-169.925	-5.42837	-0.494379	0.425007	0.919386	0.0375853	hypo	NARFL	-4596	1388
chr4	10655742	10656515	2277739	2277751	2242037	13	774	59.5385	-108.191	-4.86213	-0.494249	0.445014	0.939263	0.0348278	hypo	CLNK	-28349	1389
chr19	16079546	16079977	8697555	8697566	1450771	12	432	36	-142.247	-5.68827	-0.494148	0.0178395	0.511988	0.0389888	hypo	TPM4	-12524	1390
chr10	101815301	101815505	5767479	5767490	416373	12	205	17.0833	-155.073	-12.1424	-0.494138	0.140598	0.634736	0.0357035	hypo	MGEA5	-2959	1391
chr19	48248222	48248335	8830952	8830956	1486073	5	114	22.8	-40.4246	-7.74258	-0.493861	0.386467	0.880328	0.0471547	hypo	CARD8	-7610	1392
chr16	58627641	58627920	7892409	7892416	1199389	8	280	35	-92.5785	-10.7818	-0.493854	0.0822493	0.576104	0.0353419	hypo	CNOT1	-1965	1393
chr20	17965603	17965641	8946339	8946341	1833607	3	39	13	-24.2493	-7.47771	-0.493562	0.0247885	0.51835	0.0355573	hypo	MGME1	3271	1395
chr17	10046390	10046692	8066335	8066347	1250398	13	303	23.3077	-121.127	-7.59046	-0.493422	0.433754	0.927176	0.0379028	hypo	NA	NA	1396
chr22	29641907	29642321	9293570	9293577	1948082	8	415	51.875	-100.728	-12.2976	-0.493396	0.380643	0.874039	0.0338676	hypo	NF2	-38350	1397
chr8	29170771	29170815	4645111	4645114	3178465	4	45	11.25	-57.9423	-14.2736	-0.493386	0.405629	0.899015	0.0325391	hypo	KIF13B	-92308	1398
chr15	82537630	82538123	7629800	7629804	1118146	5	494	98.8	-58.2179	-9.61724	-0.49336	0.44755	0.94091	0.0337881	hypo	RP11-152F13.10	-17808	1400
chr1	31295879	31295928	123995	123997	32782	3	50	16.6667	-43.4705	-13.7694	-0.493351	0.106413	0.599764	0.0317986	hypo	SNRNP40	-853	1401
chr3	69199128	69199266	1829807	1829816	2061875	10	139	13.9	-101.488	-10.0116	-0.493264	0.166945	0.660209	0.0369158	hypo	LMOD3	76095	1402
chr6	159978668	159978703	3953737	3953740	2925717	4	36	9	-45.0812	-11.2166	-0.493262	0.233658	0.72692	0.0354737	hypo	IGF2R	-9568	1403
chr6	158815610	158815743	3949193	3949195	2924134	3	134	44.6667	-23.657	-7.73865	-0.493203	0.200495	0.693698	0.0438975	hypo	EZR	-3668	1404
chr11	118872643	118872757	6252052	6252058	601876	7	115	16.4286	-62.6125	-8.92494	-0.493195	0.286578	0.779773	0.0418661	hypo	CXCR5	11008	1405
chr17	63772231	63772544	8273600	8273617	1310971	18	314	17.4444	-225.95	-10.056	-0.493188	0.403237	0.896425	0.0350467	hypo	DDX42	1058	1406
chr2	129889821	129890000	1230310	1230312	1661759	3	180	60	-17.6577	-5.82515	-0.492994	0.370111	0.863105	0.0360153	hypo	RAB6C	89663	1407
chr20	35055592	35055663	9000465	9000469	1851868	5	72	14.4	-64.2303	-12.8367	-0.492956	0.466394	0.95935	0.0351429	hypo	TRPC4AP	-37207	1408
chr11	119017164	119017256	6252746	6252748	602023	3	93	31	-36.8813	-11.0467	-0.492703	0.131964	0.624668	0.0333582	hypo	TRAPPC4	1175	1409
chr12	5932234	5932382	6332566	6332568	630524	3	149	49.6667	-20.6521	-6.82465	-0.492688	0.412246	0.904934	0.0366885	hypo	ANO2	-13849	1410
chr8	105028505	105028752	4891905	4891907	3278330	3	248	82.6667	-23.9055	-7.8994	-0.492579	0.449802	0.942382	0.032889	hypo	NA	NA	1411
chr2	201123983	201124459	1450048	1450055	1756791	8	477	59.625	-64.4211	-7.31566	-0.492552	0.185033	0.677586	0.035516	hypo	CFLAR	-7878	1412
chr14	63524768	63525050	7253251	7253253	985521	3	283	94.3333	-40.8018	-13.1909	-0.492536	0.417135	0.909671	0.0328652	hypo	PPP2R5E	-18323	1413
chr17	56452932	56453229	8240576	8240579	1301252	4	298	74.5	-28.809	-7.04297	-0.492535	0.451358	0.943893	0.0319365	hypo	NA	NA	1414
chr16	69345511	69346040	7931992	7931999	1213592	8	530	66.25	-99.4951	-9.37554	-0.49251	0.467783	0.960293	0.0360982	hypo	RP11-343C2.7	-5689	1415
chr21	45647387	45647619	9233587	9233589	1931239	3	233	77.6667	-21.8264	-7.15458	-0.492477	0.389406	0.881883	0.038399	hypo	PCBP3	-3692	1416
chr10	17669182	17669981	5481586	5481602	310194	17	800	47.0588	-226.726	-10.6815	-0.492469	0.211444	0.703914	0.0337199	hypo	STAM	-25056	1417
chr9	112317520	112317899	5315721	5315732	3446075	12	380	31.6667	-168.694	-13.0651	-0.49234	0.375623	0.867963	0.0320998	hypo	PTBP3	-15767	1418
chr19	16543682	16543847	8700388	8700392	1451276	5	166	33.2	-70.283	-11.0002	-0.492314	0.454421	0.946735	0.0319412	hypo	CHERP	1151	1419
chr5	119354800	119354931	3204570	3204572	2634195	3	132	44	-25.127	-7.97047	-0.492303	0.380428	0.872731	0.0337971	hypo	TNFAIP8	-86107	1420
chr20	62923214	62923322	9106552	9106558	1886476	7	109	15.5714	-86.874	-12.3475	-0.492262	0.169704	0.661966	0.0392688	hypo	DIDO1	-14629	1421
chr6	113631459	113631712	3797075	3797077	2862022	3	254	84.6667	-26.2866	-8.64286	-0.492246	0.278375	0.770621	0.0309209	hypo	NA	NA	1422
chr4	105306545	105306948	2569765	2569769	2366848	5	404	80.8	-62.8038	-11.5248	-0.491963	0.398999	0.890962	0.0313807	hypo	NA	NA	1423
chr19	16256819	16257480	8698632	8698643	1450969	12	662	55.1667	-122.099	-6.06135	-0.491861	0.390914	0.882775	0.0390574	hypo	AP1M1	-59240	1424
chr12	758403	758456	6312881	6312884	623958	4	54	13.5	-22.202	-5.34973	-0.491847	0.340139	0.831986	0.047613	hypo	WNK1	-5809	1425
chr9	22815542	22815709	5094019	5094021	3361002	3	168	56	-27.5231	-9.02042	-0.491841	0.399439	0.89128	0.0322569	hypo	NA	NA	1426
chr5	88204702	88204796	3113090	3113092	2592435	3	95	31.6667	-42.4813	-14.1052	-0.491812	0.422987	0.914799	0.0325581	hypo	TMEM161B	-64679	1427
chr10	113682031	113682472	5808245	5808249	431955	5	442	88.4	-55.9783	-6.25913	-0.491788	0.394811	0.886599	0.0345651	hypo	CASP7	-2868	1428
chr1	48730662	48730831	192820	192823	54278	4	170	42.5	-41.4153	-10.2794	-0.491724	0.407765	0.899489	0.0320595	hypo	BEND5	-46137	1429
chr12	124999910	125000474	6749835	6749843	785760	9	565	62.7778	-108.906	-8.25409	-0.491572	0.470858	0.962431	0.0376029	hypo	BRI3BP	-6209	1430
chr21	30044996	30045126	9176656	9176658	1912525	3	131	43.6667	-22.3162	-7.40844	-0.491293	0.406028	0.897322	0.0327092	hypo	NA	NA	1431
chr2	113699232	113699903	1176217	1176235	1640289	19	672	35.3684	-199.027	-7.73864	-0.49099	0.319941	0.810931	0.0426487	hypo	SLC35F5	-56919	1432
chr17	80259360	80259668	8341900	8341904	1330804	5	309	61.8	-45.051	-8.29915	-0.490855	0.337198	0.828052	0.0401185	hypo	RNF213	1197	1434
chr7	66148562	66149041	4211906	4211915	3019734	10	480	48	-111.515	-9.72501	-0.490691	0.433745	0.924436	0.0408619	hypo	CRCP	-33957	1435
chr7	28442239	28442379	4092683	4092685	2975625	3	141	47	-18.5944	-5.97625	-0.490598	0.448594	0.939192	0.0343557	hypo	NA	NA	1436
chr3	45964142	45964351	1743571	1743574	2031903	4	210	52.5	-26.0563	-6.39443	-0.490248	0.192196	0.682444	0.0496633	hypo	CXCR6	-23208	1438
chr1	116390298	116390627	406361	406365	143621	5	330	66	-64.3704	-12.2828	-0.489979	0.443552	0.933531	0.0331321	hypo	ATP1A1	-17629	1439
chr1	230328113	230328230	725265	725268	260428	4	118	29.5	-37.2395	-9.28522	-0.48995	0.447799	0.93775	0.0352306	hypo	PGBD5	-97498	1440
chr8	30655640	30656539	4650952	4650967	3180430	16	900	56.25	-154.324	-6.13207	-0.489806	0.476443	0.966249	0.0396628	hypo	GTF2E2	-1711	1441
chr4	26323038	26323186	2328428	2328430	2263532	3	149	49.6667	-32.8582	-9.97658	-0.489703	0.485913	0.975616	0.0381038	hypo	NA	NA	1442
chr8	12522057	12522253	4581807	4581812	3155383	6	197	32.8333	-57.944	-9.49779	-0.489687	0.280779	0.770466	0.0405584	hypo	FAM86B2	85713	1443
chr3	9224531	9224693	1623250	1623252	1984013	3	163	54.3333	-32.2025	-10.516	-0.489606	0.447873	0.93748	0.0310642	hypo	NA	NA	1444
chr7	11612215	11612394	4036016	4036018	2952512	3	180	60	-25.2154	-8.39547	-0.489471	0.393764	0.883235	0.030977	hypo	NA	NA	1445
chr6	149171207	149171265	3910476	3910478	2910742	3	59	19.6667	-42.2922	-13.8933	-0.489243	0.492236	0.981479	0.0344909	hypo	TAB2	47375	1446
chr17	76728068	76728168	8327997	8328001	1327417	5	101	20.2	-54.0458	-10.6834	-0.489149	0.122985	0.612135	0.0383544	hypo	METTL23	-1237	1447
chr10	11236639	11236916	5452051	5452055	301226	5	278	55.6	-44.9637	-8.39389	-0.489045	0.293197	0.782242	0.0435983	hypo	NA	NA	1448
chr10	124614654	124614704	5846163	5846165	445847	3	51	17	-23.825	-7.4542	-0.489041	0.457375	0.946417	0.0418177	hypo	NA	NA	1449
chr1	243595513	243595736	777277	777280	278937	4	224	56	-49.4814	-11.6171	-0.48904	0.314024	0.803065	0.0327661	hypo	NA	NA	1450
chr1	11925005	11925102	43136	43140	10921	5	98	19.6	-64.8679	-12.5846	-0.488967	0.203483	0.69245	0.0336183	hypo	KIAA2013	-1325	1451
chr1	61271983	61272117	234531	234534	70596	4	135	33.75	-49.2954	-11.7047	-0.488961	0.47056	0.959521	0.0301235	hypo	NA	NA	1452
chr4	184475753	184476359	2820021	2820029	2473976	9	607	67.4444	-109.655	-9.91889	-0.488885	0.280464	0.769349	0.0363855	hypo	IRF2	1172	1453
chr21	17046822	17046992	9133161	9133164	1894345	4	171	42.75	-24.3436	-6.02163	-0.488834	0.376881	0.865715	0.0346698	hypo	NA	NA	1454
chr4	177440694	177440781	2793586	2793589	2464083	4	88	22	-51.1165	-12.6391	-0.488812	0.302475	0.791286	0.0362685	hypo	AGA	-1721	1455
chr9	69326801	69327099	5165433	5165440	3388358	8	299	37.375	-70.7599	-7.27631	-0.488771	0.412696	0.901467	0.0341247	hypo	FAM189A2	-2228	1456
chr21	25424213	25424302	9160558	9160561	1905997	4	90	22.5	-28.9371	-7.19175	-0.488743	0.260059	0.748803	0.0327945	hypo	NA	NA	1457
chr9	134857883	134858079	5399094	5399097	3472614	4	197	49.25	-37.2074	-8.08733	-0.488734	0.404048	0.892781	0.0346147	hypo	FCN2	22732	1458
chr19	21028565	21028926	8723462	8723470	1456243	9	362	40.2222	-110.316	-11.9745	-0.488642	0.287289	0.775931	0.0392662	hypo	ZNF430	-7944	1459
chr6	38355566	38355655	3571279	3571281	2765218	3	90	30	-37.6168	-12.4472	-0.488578	0.483883	0.97246	0.0329665	hypo	NA	NA	1460
chr6	106115628	106116038	3769777	3769784	2851786	8	411	51.375	-66.3029	-7.7625	-0.488502	0.440741	0.929243	0.047639	hypo	PRDM1	-29307	1462
chr5	169656073	169656501	3372897	3372907	2701005	11	429	39	-109.39	-9.77469	-0.488362	0.355619	0.843981	0.0369414	hypo	DOCK2	-18825	1463
chr3	48441076	48441500	1754549	1754565	2035044	17	425	25	-201.764	-5.56154	-0.488221	0.227444	0.715665	0.0369874	hypo	CCDC51	619	1464
chr2	207336006	207336100	1474607	1474612	1765442	6	95	15.8333	-48.6677	-7.93304	-0.488094	0.468073	0.956167	0.0366351	hypo	NA	NA	1466
chr6	157800405	157800528	3944678	3944680	2922777	3	124	41.3333	-28.9039	-9.57255	-0.487944	0.469793	0.957736	0.0346195	hypo	NA	NA	1467
chr5	6829554	6829803	2864310	2864313	2489533	4	250	62.5	-41.2511	-9.41574	-0.487746	0.352488	0.840234	0.0374035	hypo	NA	NA	1469
chr17	38700753	38700874	8168004	8168009	1280043	6	122	20.3333	-79.4794	-11.5294	-0.487739	0.399127	0.886866	0.0322722	hypo	MLLT6	4667	1470
chr2	38664006	38664154	934461	934463	1548955	3	149	49.6667	-26.9	-8.53649	-0.487728	0.481113	0.968841	0.0414055	hypo	GALM	1755	1471
chr6	17014851	17015165	3484841	3484845	2737681	5	315	63	-49.6845	-9.7065	-0.487693	0.425193	0.912886	0.0354084	hypo	STMND1	87092	1472
chr19	54486582	54486739	8864505	8864507	1493338	3	158	52.6667	-33.0935	-10.9389	-0.487584	0.322472	0.810055	0.0375591	hypo	LAIR2	11139	1473
chr8	29408487	29408690	4646075	4646078	3178757	4	204	51	-34.537	-8.55863	-0.48758	0.359728	0.847308	0.0358839	hypo	DUSP4	57818	1474
chr12	122993501	122993552	6740221	6740223	783562	3	52	17.3333	-28.2767	-9.35558	-0.487457	0.459981	0.947438	0.0352327	hypo	ABCB9	11851	1475
chr3	56918420	56919125	1788279	1788288	2045076	10	706	70.6	-108.432	-10.1931	-0.48743	0.150079	0.63751	0.0373253	hypo	NA	NA	1476
chr2	10446024	10446331	834577	834582	1511501	6	308	51.3333	-67.3929	-10.0647	-0.487355	0.485498	0.972853	0.0362113	hypo	ODC1	-2172	1477
chr2	190885173	190885469	1417697	1417701	1742999	5	297	59.4	-58.5365	-11.3484	-0.487283	0.382807	0.87009	0.0362417	hypo	GLS	-4345	1478
chr11	127535534	127535843	6283234	6283236	613059	3	310	103.333	-21.147	-6.73962	-0.48726	0.465361	0.952621	0.0327446	hypo	NA	NA	1479
chr13	24231034	24231482	6813501	6813509	805559	9	449	49.8889	-110.313	-9.20573	-0.487255	0.445687	0.932942	0.0333522	hypo	C1QTNF9	75683	1480
chr4	839890	840088	2245936	2245938	2232358	3	199	66.3333	-39.6597	-12.7787	-0.487226	0.458502	0.945728	0.0341291	hypo	CPLX1	13691	1481
chr6	155877238	155877482	3937485	3937487	2920163	3	245	81.6667	-26.2799	-7.87287	-0.487112	0.439901	0.927013	0.0360709	hypo	NA	NA	1482
chr7	48574297	48574369	4159461	4159463	3002011	3	73	24.3333	-22.8471	-7.60623	-0.486936	0.413081	0.900017	0.0330961	hypo	NA	NA	1484
chr8	100926339	100926666	4877751	4877760	3272815	10	328	32.8	-91.2035	-8.64329	-0.486907	0.270827	0.757734	0.0383239	hypo	YWHAZ	-26721	1485
chr10	78036194	78036452	5688705	5688707	386173	3	259	86.3333	-34.7273	-11.0973	-0.4868	0.471787	0.958587	0.0345677	hypo	POLR3A	6648	1486
chr6	150169429	150169684	3915020	3915024	2912071	5	256	51.2	-60.8237	-10.9073	-0.486738	0.391606	0.878344	0.0334446	hypo	PPP1R14C	-26352	1487
chr1	160743373	160743845	498096	498102	169456	7	473	67.5714	-47.5888	-6.47225	-0.486503	0.282343	0.768846	0.0366692	hypo	SLAMF7	-4315	1488
chr5	175479651	175479831	3394355	3394359	2708490	5	181	36.2	-41.9445	-5.4639	-0.486311	0.138665	0.624975	0.0426322	hypo	SFXN1	-2588	1489
chr19	10198772	10199031	8662302	8662305	1443845	4	260	65	-45.216	-11.1414	-0.486272	0.41733	0.903602	0.0336914	hypo	S1PR2	-32240	1490
chr2	201131267	201131550	1450081	1450085	1756799	5	284	56.8	-39.3204	-7.04434	-0.486169	0.364247	0.850415	0.034848	hypo	CFLAR	-15162	1492
chr16	23838979	23839083	7800215	7800218	1171319	4	105	26.25	-37.021	-9.08142	-0.486126	0.37232	0.858446	0.0445178	hypo	PRKCB	-2977	1493
chr1	40981269	40981436	164387	164389	44808	3	168	56	-40.054	-10.4225	-0.48607	0.417388	0.903457	0.0318257	hypo	CTPS1	-1933	1494
chr3	187138973	187139140	2199821	2199829	2216494	9	168	18.6667	-112.461	-10.9073	-0.485987	0.295343	0.781329	0.0339925	hypo	RTP1	58345	1495
chr7	55517724	55517898	4181094	4181096	3011340	3	175	58.3333	-35.4735	-9.85833	-0.485973	0.460675	0.946648	0.0347774	hypo	VOPP1	-55089	1496
chr19	19086478	19086703	8714651	8714654	1453832	4	226	56.5	-54.6241	-13.2857	-0.485957	0.479706	0.965662	0.0319496	hypo	SLC25A42	-22478	1497
chr12	123431637	123431949	6742756	6742765	784085	10	313	31.3	-76.7504	-7.37997	-0.485846	0.446567	0.932413	0.0532873	hypo	RILPL2	-4767	1498
chr11	86242984	86243507	6149379	6149385	558752	7	524	74.8571	-59.0213	-6.48012	-0.485786	0.471769	0.957554	0.0392557	hypo	EED	1036	1499
chr11	3061833	3062028	5884885	5884887	457908	3	196	65.3333	-30.7598	-9.40415	-0.485719	0.465998	0.951716	0.0331541	hypo	CARS	4219	1500
chr9	131677646	131677838	5388757	5388761	3469783	5	193	38.6	-51.7011	-10.123	-0.485623	0.0326116	0.518235	0.0366954	hypo	RAPGEF1	-62235	1501
chr5	32828977	32829214	2949428	2949430	2524692	3	238	79.3333	-20.2988	-6.61979	-0.485601	0.461835	0.947436	0.0389263	hypo	NA	NA	1502
chr19	38557037	38557210	8783671	8783676	1474846	6	174	29	-42.0966	-6.91447	-0.485589	0.329561	0.81515	0.0423627	hypo	MAP4K1	-61671	1503
chr11	17076215	17076805	5929827	5929838	475948	12	591	49.25	-142.706	-9.78224	-0.485578	0.401809	0.887387	0.0363085	hypo	PLEKHA7	61771	1504
chr11	125186113	125186271	6275022	6275024	610072	3	159	53	-20.7148	-6.81918	-0.485532	0.384151	0.869683	0.0372015	hypo	PKNOX2	-21425	1505
chr6	27134514	27134682	3524241	3524246	2751640	6	169	28.1667	-65.1375	-9.56652	-0.485501	0.464136	0.949637	0.0382568	hypo	HIST1H2AG	-1471	1506
chr3	166278516	166278784	2124736	2124739	2187809	4	269	67.25	-24.3896	-5.99	-0.485397	0.3892	0.874596	0.0334567	hypo	NA	NA	1507
chr19	5176564	5177045	8634460	8634471	1438033	12	482	40.1667	-116.03	-7.30394	-0.4853	0.427008	0.912308	0.0348538	hypo	NA	NA	1508
chr1	203649395	203649568	635165	635168	226196	4	174	43.5	-31.5004	-6.43934	-0.485224	0.443773	0.928998	0.0445438	hypo	ATP2B4	-22833	1509
chr7	148914943	148915097	4501904	4501908	3128802	5	155	31	-56.4627	-10.996	-0.484713	0.38347	0.868183	0.0348009	hypo	EZH2	30621	1511
chr14	95480749	95480857	7367187	7367189	1027609	3	109	36.3333	-42.8989	-13.978	-0.48461	0.475935	0.960545	0.0323141	hypo	SYNE3	4912	1512
chr19	43765817	43766098	8806669	8806675	1480817	7	282	40.2857	-68.9619	-9.68418	-0.484557	0.146469	0.631026	0.0410183	hypo	SMG9	10826	1513
chrX	2698048	2698870	9395971	9395984	3477573	14	823	58.7857	-132.145	-4.70612	-0.484396	0.318245	0.802641	0.0435801	hypo	NA	NA	1514
chr11	123302659	123303061	6268602	6268607	607483	6	403	67.1667	-62.1766	-9.3143	-0.48431	0.33239	0.8167	0.0340341	hypo	NA	NA	1515
chr6	166950459	166950629	3979059	3979062	2935065	4	171	42.75	-28.7861	-6.91612	-0.484297	0.422341	0.906638	0.0578933	hypo	RP11-514O12.4	-5494	1516
chr7	25123766	25124059	4081377	4081381	2971221	5	294	58.8	-60.696	-7.62175	-0.484206	0.457043	0.941249	0.0343616	hypo	CYCS	-1301	1517
chr22	43300022	43300470	9355568	9355577	1964006	10	449	44.9	-68.9038	-4.93622	-0.484117	0.419583	0.9037	0.0442177	hypo	SCUBE1	-42917	1518
chr4	185787729	185789091	2825769	2825788	2475802	20	1363	68.15	-160.342	-6.03213	-0.484006	0.468922	0.952928	0.0343736	hypo	NA	NA	1519
chr13	50365949	50366197	6904943	6904945	841018	3	249	83	-31.0696	-9.95035	-0.483824	0.409722	0.893547	0.0324725	hypo	NA	NA	1521
chr16	59358904	59359025	7895384	7895386	1200433	3	122	40.6667	-25.8425	-8.45009	-0.483671	0.408244	0.891915	0.0313219	hypo	NA	NA	1523
chr1	157699488	157700010	488782	488788	165470	7	523	74.7143	-65.1023	-8.81282	-0.483561	0.404812	0.888373	0.0336447	hypo	FCRL3	-846	1524
chr13	109926678	109926962	7090955	7090957	921811	3	285	95	-22.7359	-7.55282	-0.483487	0.457814	0.941301	0.0338551	hypo	NA	NA	1525
chr19	381514	381622	8608813	8608816	1434162	4	109	27.25	-35.1855	-8.65562	-0.4834	0.20253	0.68593	0.0433503	hypo	THEG	5500	1527
chr3	157712320	157712482	2100162	2100164	2176580	3	163	54.3333	-19.8038	-6.58253	-0.483285	0.379462	0.862747	0.0368998	hypo	NA	NA	1528
chr3	179911220	179911535	2170131	2170134	2206573	4	316	79	-31.7034	-7.8605	-0.483109	0.451307	0.934416	0.0319839	hypo	NA	NA	1529
chr8	6416862	6417977	4563047	4563064	3148901	18	1116	62	-247.803	-5.88744	-0.483026	0.299428	0.782454	0.0336028	hypo	MCPH1	-10269	1530
chr16	79316442	79316490	7975211	7975213	1226951	3	49	16.3333	-32.4765	-10.7943	-0.482968	0.366571	0.849539	0.0358758	hypo	NA	NA	1531
chr5	141322433	141322616	3279049	3279051	2662956	3	184	61.3333	-33.7245	-9.96689	-0.482909	0.486418	0.969327	0.0388045	hypo	TAF7	1611	1532
chr18	77129892	77130533	8597538	8597548	1430410	11	642	58.3636	-81.3094	-5.69296	-0.482809	0.269993	0.752802	0.044999	hypo	MBP	-3149	1533
chr16	78895733	78895895	7973556	7973559	1226372	4	163	40.75	-43.2713	-10.7785	-0.482729	0.43546	0.918189	0.0325018	hypo	NA	NA	1534
chr19	34429666	34429974	8763227	8763235	1469775	9	309	34.3333	-120.342	-12.4779	-0.482634	0.341566	0.8242	0.0341827	hypo	UBA2	-1313	1535
chr17	74204740	74204833	8315576	8315580	1324831	5	94	18.8	-46.2238	-8.88946	-0.482607	0.380269	0.862876	0.0379443	hypo	TTYH2	8680	1536
chr15	90419644	90419954	7657933	7657937	1127979	5	311	62.2	-57.8473	-11.5426	-0.482394	0.25732	0.739714	0.0363734	hypo	IQGAP1	-31425	1538
chr9	37954324	37954389	5146415	5146417	3381311	3	66	22	-21.9968	-7.31075	-0.482382	0.332038	0.81442	0.0361209	hypo	SLC25A51	49970	1539
chr19	10412779	10413228	8663708	8663719	1444065	12	450	37.5	-99.9897	-6.72763	-0.482373	0.341586	0.823959	0.0462281	hypo	PDE4A	3544	1540
chr8	29408965	29409084	4646079	4646081	3178758	3	120	40	-25.6058	-8.45648	-0.48235	0.370387	0.852737	0.0358839	hypo	DUSP4	58296	1541
chr5	55026339	55026541	3009085	3009087	2549825	3	203	67.6667	-21.6061	-6.80729	-0.482261	0.340811	0.823071	0.0450273	hypo	GZMK	-2085	1543
chr15	43111901	43112100	7486825	7486827	1067229	3	200	66.6667	-39.4125	-11.0775	-0.481964	0.460059	0.942023	0.0324952	hypo	UBR1	5787	1545
chr6	1786894	1786975	3426442	3426447	2716834	6	82	13.6667	-74.5267	-12.2054	-0.481803	0.467056	0.948859	0.0337631	hypo	NA	NA	1546
chr2	88015881	88016205	1101178	1101187	1614123	10	325	32.5	-132.561	-7.12987	-0.481682	0.241412	0.723094	0.0312759	hypo	KRCC1	-39523	1547
chr1	193123515	193123623	602075	602077	212850	3	109	36.3333	-37.719	-11.9261	-0.481663	0.461236	0.942899	0.0329007	hypo	CDC73	-1497	1548
chr17	78381363	78381886	8335147	8335155	1329100	9	524	58.2222	-89.2285	-9.1484	-0.481559	0.101735	0.583294	0.0359461	hypo	PGS1	-2722	1549
chr5	116581859	116581921	3195847	3195849	2630371	3	63	21	-27.6455	-9.17498	-0.481234	0.466792	0.948026	0.0343604	hypo	SEMA6A	6924	1550
chr20	37094363	37095048	9011252	9011260	1854423	9	686	76.2222	-109.781	-5.64714	-0.481026	0.351889	0.832915	0.0353183	hypo	RBL1	-946	1552
chr15	52559066	52559339	7521265	7521268	1079778	4	274	68.5	-44.6992	-10.1449	-0.480947	0.431972	0.912919	0.0324758	hypo	ARPP19	-10543	1553
chr2	230944575	230944766	1553729	1553731	1797236	3	192	64	-31.8405	-9.24587	-0.480914	0.43487	0.915784	0.0341782	hypo	GPR55	-16299	1554
chr6	13747176	13748228	3471574	3471603	2733149	30	1053	35.1	-332.42	-7.40103	-0.480731	0.430435	0.911166	0.0380176	hypo	RANBP9	35611	1556
chr16	89765085	89765102	8013808	8013810	1238483	3	18	6	-34.5454	-11.4633	-0.480709	0.105746	0.586455	0.0356144	hypo	VPS9D1	44098	1557
chr20	33652748	33653006	8993569	8993572	1850100	4	259	64.75	-48.1353	-11.1264	-0.480647	0.341596	0.822243	0.0348884	hypo	C20orf144	9277	1558
chr6	52286118	52286352	3615279	3615282	2782859	4	235	58.75	-45.178	-8.05766	-0.480621	0.346542	0.827163	0.0374693	hypo	MCM3	1236	1559
chr12	120480604	120481204	6725011	6725026	780360	16	601	37.5625	-162.148	-7.42146	-0.480452	0.458129	0.938581	0.0404985	hypo	DYNLL1	-10753	1560
chr6	501990	502847	3421559	3421574	2715143	16	858	53.625	-132.123	-4.70136	-0.480409	0.196569	0.676978	0.0400878	hypo	NA	NA	1562
chr9	19377326	19377509	5083540	5083542	3356365	3	184	61.3333	-32.2466	-9.81501	-0.480173	0.453307	0.93348	0.0367371	hypo	ACER2	31549	1563
chr4	184282770	184283116	2819309	2819315	2473730	7	347	49.5714	-62.0621	-8.29543	-0.480001	0.307498	0.787498	0.0424636	hypo	ENPP6	61539	1564
chr18	57838443	57838884	8531137	8531140	1403612	4	442	110.5	-28.7529	-6.51115	-0.479998	0.458724	0.938723	0.0399602	hypo	ATP8B1	35341	1565
chr8	100925339	100925579	4877748	4877750	3272814	3	241	80.3333	-28.1195	-9.31146	-0.479941	0.232823	0.712764	0.037518	hypo	YWHAZ	-27808	1566
chr13	112337271	112337414	7098515	7098517	924474	3	144	48	-21.7286	-7.07976	-0.479864	0.380532	0.860396	0.0489654	hypo	SPACA7	38904	1567
chr10	6136587	6136664	5432925	5432929	294084	5	78	15.6	-54.3398	-10.8431	-0.479861	0.230238	0.710099	0.035587	hypo	PFKFB3	8269	1568
chr1	223771749	223771917	701182	701186	252376	5	169	33.8	-70.5773	-13.9813	-0.47976	0.403991	0.883751	0.0315688	hypo	CAPN2	-70155	1569
chr21	20542319	20542512	9144548	9144550	1899138	3	194	64.6667	-19.4679	-6.24063	-0.479571	0.32287	0.802441	0.0353748	hypo	NA	NA	1571
chr14	91302692	91302797	7352555	7352557	1022605	3	106	35.3333	-35.4117	-11.6834	-0.479415	0.370679	0.850094	0.0354969	hypo	GPR68	48766	1573
chr19	11092166	11092985	8668807	8668822	1444746	16	820	51.25	-140.828	-5.11585	-0.479383	0.367728	0.847111	0.0429169	hypo	LDLR	-2803	1574
chr1	84970487	84970590	306730	306732	102082	3	104	34.6667	-33.7545	-11.0477	-0.479371	0.479437	0.958807	0.0309133	hypo	MCOLN2	-26522	1575
chr2	38700407	38700647	934684	934688	1549005	5	241	48.2	-41.1799	-7.75198	-0.479356	0.37414	0.853496	0.0399823	hypo	GALM	-34496	1576
chrX	1480941	1481320	9389789	9389803	3476281	15	380	25.3333	-125.37	-7.62924	-0.479248	0.400626	0.879874	0.0472738	hypo	NA	NA	1578
chr22	39115966	39116199	9333599	9333602	1959293	4	234	58.5	-50.2588	-9.94858	-0.479176	0.4185	0.897677	0.034012	hypo	APOBEC3H	-18741	1579
chr16	87457848	87458080	8005643	8005651	1236766	9	233	25.8889	-96.8239	-8.1437	-0.479054	0.44114	0.920194	0.0390934	hypo	ZCCHC14	-33964	1580
chr3	151206036	151206217	2079383	2079385	2167764	3	182	60.6667	-19.3428	-6.01314	-0.479019	0.417495	0.896513	0.0386886	hypo	GPR171	2834	1581
chr10	71146607	71146671	5663082	5663085	377437	4	65	16.25	-25.7746	-6.4157	-0.478987	0.435923	0.91491	0.0326922	hypo	UNC5B	65898	1582
chr16	1960510	1960622	7708393	7708395	1144878	3	113	37.6667	-24.2403	-6.57349	-0.478971	0.149711	0.628682	0.0432642	hypo	NDUFB10	-1001	1583
chr8	128684676	128684855	4966675	4966678	3310422	4	180	45	-37.121	-9.25991	-0.478966	0.333324	0.812289	0.0360787	hypo	NA	NA	1584
chr10	73412225	73412791	5671787	5671809	380163	23	567	24.6522	-273.346	-8.50389	-0.478955	0.443752	0.922707	0.0369023	hypo	ANXA7	-1284	1585
chr16	71816783	71817164	7943042	7943046	1216456	5	382	76.4	-63.3789	-11.8098	-0.4789	0.484965	0.963864	0.0334394	hypo	AP1G1	7581	1586
chr2	70109246	70109863	1044584	1044598	1591562	15	618	41.2	-181.876	-7.3867	-0.478832	0.31195	0.790783	0.0386495	hypo	PCBP1	-21791	1587
chr1	28516941	28517422	113108	113117	29670	10	482	48.2	-100.708	-8.56507	-0.478806	0.442646	0.921452	0.0321356	hypo	RCC1	-10997	1588
chr10	29657807	29658142	5529135	5529142	327279	8	336	42	-87.1864	-10.1546	-0.4786	0.219857	0.698457	0.0359193	hypo	SVIL	-78638	1589
chr12	668642	668933	6312249	6312252	623836	4	292	73	-32.479	-7.6396	-0.478568	0.354476	0.833044	0.0379958	hypo	NINJ2	4862	1590
chr6	45924017	45924271	3596947	3596950	2774339	4	255	63.75	-44.7657	-10.9458	-0.478456	0.335091	0.813547	0.033927	hypo	NA	NA	1591
chr3	15362344	15362576	1645556	1645560	1991118	5	233	46.6	-57.3361	-10.7373	-0.478451	0.377701	0.856152	0.0363738	hypo	SH3BP5	20975	1592
chr6	73560495	73560571	3673015	3673018	2808262	4	77	19.25	-50.1134	-12.2746	-0.47844	0.457735	0.936175	0.0319344	hypo	EEF1A1	36697	1593
chr5	32583222	32583408	2948578	2948583	2524362	6	187	31.1667	-62.612	-10.1037	-0.478422	0.47695	0.955372	0.0376037	hypo	SUB1	-51588	1594
chr10	50395714	50396004	5596865	5596868	349990	4	291	72.75	-44.3941	-10.7739	-0.478421	0.365888	0.844309	0.0341875	hypo	AC069547.1	-2707	1595
chr4	157903135	157903378	2730582	2730586	2437160	5	244	48.8	-25.6943	-5.05648	-0.478343	0.430619	0.908961	0.0350381	hypo	NA	NA	1596
chr9	80113306	80113535	5201575	5201577	3403260	3	230	76.6667	-16.8679	-5.60018	-0.478341	0.401254	0.879595	0.0321119	hypo	NA	NA	1597
chr2	161141256	161141578	1326119	1326121	1703091	3	323	107.667	-33.462	-10.3926	-0.478229	0.425549	0.903778	0.0332373	hypo	TANK	-4347	1598
chr10	17670264	17670625	5481603	5481606	310195	4	362	90.5	-53.1348	-12.2907	-0.478216	0.315879	0.794095	0.0325194	hypo	STAM	-26138	1599
chr3	101936434	101936598	1924045	1924048	2102907	4	165	41.25	-52.9837	-12.8703	-0.478023	0.268871	0.746894	0.0335125	hypo	NA	NA	1600
chr10	43404215	43404507	5578365	5578370	342755	6	293	48.8333	-59.6088	-9.52699	-0.477974	0.042788	0.520763	0.0341028	hypo	HNRNPF	-4658	1601
chr17	59105366	59105505	8251495	8251497	1304598	3	140	46.6667	-41.7438	-12.0199	-0.477967	0.418577	0.896544	0.0314879	hypo	TRIM37	-1415	1602
chr17	18371596	18371828	8100897	8100902	1261031	6	233	38.8333	-73.3496	-11.4451	-0.477939	0.442922	0.920861	0.0332957	hypo	EVPLL	5833	1603
chr13	48526364	48526776	6898173	6898180	838558	8	413	51.625	-99.3744	-12.1497	-0.477805	0.498935	0.976741	0.0338509	hypo	RCBTB2	-6479	1604
chr4	139858542	139858795	2673735	2673740	2412705	6	254	42.3333	-52.9454	-7.76577	-0.477659	0.323383	0.801041	0.0351468	hypo	NA	NA	1606
chr10	119705709	119705894	5829696	5829699	439822	4	186	46.5	-39.9234	-9.8409	-0.477616	0.317888	0.795504	0.0331175	hypo	INPP5F	20202	1607
chr18	26786184	26786587	8435736	8435739	1362446	4	404	101	-23.0309	-5.69312	-0.477562	0.40126	0.878822	0.0338614	hypo	AQP4	-79230	1608
chr7	107660273	107660347	4366902	4366904	3073741	3	75	25	-24.899	-7.61129	-0.477396	0.166431	0.643827	0.0366048	hypo	SLC26A4	287	1609
chr7	130914968	130915163	4438092	4438094	3104813	3	196	65.3333	-27.0373	-8.7157	-0.477318	0.488553	0.965871	0.0338335	hypo	NA	NA	1610
chr1	235126748	235126968	743102	743104	267018	3	221	73.6667	-38.622	-11.1156	-0.477239	0.444125	0.921364	0.0325902	hypo	TOMM20	-1967	1611
chr9	68482095	68482192	5162308	5162310	3387191	3	98	32.6667	-22.8625	-7.49269	-0.477194	0.404319	0.881513	0.0323472	hypo	TMEM252	-58674	1612
chr2	7930969	7930992	825421	825423	1508455	3	24	8	-33.2447	-11.0023	-0.476898	0.42418	0.901078	0.0332454	hypo	NA	NA	1613
chr12	132759962	132760225	6777689	6777701	795225	13	264	20.3077	-142.875	-7.19408	-0.476721	0.483406	0.960127	0.0404088	hypo	ANKLE2	-1662	1614
chr8	135473213	135473582	4986968	4986974	3319318	7	370	52.8571	-58.2046	-7.46188	-0.476704	0.45575	0.932455	0.0341465	hypo	KHDRBS3	-15755	1615
chr15	41150953	41151317	7476977	7476984	1064637	8	365	45.625	-93.971	-8.69788	-0.476605	0.448927	0.925533	0.0339942	hypo	INO80	34598	1616
chr11	48019932	48020394	6028317	6028327	516645	11	463	42.0909	-88.1261	-6.60786	-0.47658	0.453567	0.930147	0.0395012	hypo	PTPRJ	-39373	1617
chr6	149483523	149483640	3911604	3911606	2911178	3	118	39.3333	-27.7775	-8.89585	-0.476575	0.12523	0.601805	0.0430371	hypo	ZC3H12D	-1420	1618
chr17	19981892	19982248	8106534	8106537	1262507	4	357	89.25	-48.405	-9.6453	-0.476521	0.492633	0.969154	0.0329683	hypo	AKAP10	3548	1619
chr9	115036188	115036562	5325198	5325208	3449448	11	375	34.0909	-103.351	-9.25879	-0.476485	0.432369	0.908853	0.0351995	hypo	TNC	-81694	1620
chr2	50010138	50010498	975312	975315	1564108	4	361	90.25	-23.8597	-5.68081	-0.476454	0.390254	0.866708	0.0373594	hypo	NA	NA	1621
chr19	39299116	39299555	8787678	8787687	1475678	10	440	44	-124.392	-11.7151	-0.476301	0.219388	0.695689	0.0325554	hypo	IFNL1	-2790	1623
chr2	218570559	218570980	1511292	1511296	1780448	5	422	84.4	-71.6291	-13.4111	-0.476164	0.171916	0.64808	0.0311498	hypo	RQCD1	-1978	1624
chr10	70611261	70611383	5661824	5661828	376920	5	123	24.6	-51.7795	-9.02562	-0.475994	0.372675	0.84867	0.0391376	hypo	PRF1	8485	1626
chr8	122904805	122905134	4946254	4946256	3302459	3	330	110	-25.0722	-7.22727	-0.475873	0.434974	0.910846	0.0364481	hypo	NA	NA	1627
chr11	30591421	30591774	5969719	5969722	493868	4	354	88.5	-24.8086	-5.6835	-0.475842	0.497817	0.973659	0.0343945	hypo	MPPED2	4548	1628
chr5	139296356	139296568	3271041	3271043	2660476	3	213	71	-16.6577	-4.67544	-0.475824	0.376574	0.852398	0.0427947	hypo	SIL1	2798	1629
chr9	130007699	130008650	5381119	5381135	3468053	17	952	56	-141.729	-6.16911	-0.475596	0.33004	0.805636	0.038433	hypo	FNBP1	-34543	1630
chr21	25425776	25426168	9160564	9160566	1906000	3	393	131	-19.9255	-6.35745	-0.475539	0.409401	0.88494	0.0327945	hypo	NA	NA	1631
chr20	32360513	32360989	8987870	8987878	1848599	9	477	53	-91.8881	-6.92958	-0.475508	0.158753	0.634261	0.0375015	hypo	ASXL1	-2168	1632
chr13	27353539	27353861	6825494	6825497	809810	4	323	80.75	-39.1634	-8.29509	-0.475377	0.458629	0.934006	0.0344479	hypo	GTF3A	70682	1633
chr6	92113628	92114000	3729843	3729846	2833162	4	373	93.25	-23.8567	-5.60215	-0.475323	0.330741	0.806064	0.0342188	hypo	NA	NA	1634
chr1	20931856	20932127	78480	78482	20814	3	272	90.6667	-38.3692	-12.5083	-0.475191	0.348511	0.823702	0.0336915	hypo	NA	NA	1635
chr19	16119098	16119298	8697821	8697829	1450820	9	201	22.3333	-107.555	-10.8031	-0.475052	0.325601	0.800653	0.0349945	hypo	RAB8A	-7468	1636
chrX	1658458	1658480	9390893	9390895	3476486	3	23	7.66667	-28.7893	-9.46555	-0.475042	0.153435	0.628477	0.0409199	hypo	NA	NA	1637
chr15	83065383	83065604	7632158	7632160	1118827	3	222	74	-37.2857	-12.0883	-0.475016	0.110718	0.585734	0.0335479	hypo	BTBD1	-1749	1638
chr12	6969728	6969877	6337697	6337703	631726	7	150	21.4286	-65.7399	-7.61328	-0.475002	0.115181	0.590183	0.0411945	hypo	PHB2	-947	1639
chr10	66794040	66794297	5645698	5645700	371996	3	258	86	-18.2738	-5.93341	-0.474999	0.423654	0.898653	0.0322304	hypo	NA	NA	1640
chr14	105063410	105063520	7402916	7402919	1038583	4	111	27.75	-27.5468	-6.67849	-0.474985	0.360841	0.835826	0.0433813	hypo	GPR132	-1924	1641
chr14	42323887	42323989	7182403	7182405	956725	3	103	34.3333	-20.5453	-6.7782	-0.474969	0.413428	0.888398	0.031414	hypo	NA	NA	1642
chr8	47574479	47574710	4703512	4703516	3200440	5	232	46.4	-67.2594	-11.7349	-0.47494	0.46171	0.93665	0.0339007	hypo	NA	NA	1643
chr11	62352323	62352565	6062809	6062815	530480	7	243	34.7143	-83.7875	-10.4736	-0.474854	0.4098	0.884654	0.0343166	hypo	ASRGL1	-14874	1644
chr6	105455133	105455566	3767622	3767631	2850869	10	434	43.4	-77.6391	-6.75769	-0.474784	0.22209	0.696874	0.0375766	hypo	PREP	52048	1645
chr18	56531921	56532136	8526516	8526522	1401814	7	216	30.8571	-61.9318	-8.5423	-0.47475	0.445974	0.920724	0.0315571	hypo	NA	NA	1646
chr7	38217074	38217337	4123869	4123873	2988477	5	264	52.8	-39.8448	-7.8067	-0.47475	0.239158	0.713908	0.0398357	hypo	STARD3NL	-38851	1647
chr5	103527831	103528059	3157549	3157551	2612870	3	229	76.3333	-18.4013	-6.0648	-0.474663	0.477846	0.952509	0.0313619	hypo	NUDT12	-34733	1648
chr2	161166544	161166745	1326194	1326197	1703131	4	202	50.5	-31.9309	-7.21515	-0.474574	0.480054	0.954628	0.0355576	hypo	TANK	-29635	1649
chr3	130949324	130949713	2015403	2015408	2141002	6	390	65	-73.8216	-12.0501	-0.47451	0.505283	0.979792	0.031788	hypo	NEK11	77136	1650
chr3	148992406	148992666	2071795	2071797	2164724	3	261	87	-24.7117	-6.08113	-0.474448	0.265469	0.739916	0.0408525	hypo	GYG1	-1064	1651
chr10	30347815	30348033	5531988	5531993	328218	6	219	36.5	-63.59	-9.50736	-0.474446	0.402765	0.877211	0.0340071	hypo	MTPAP	-26414	1652
chr7	13251499	13251784	4041214	4041217	2954752	4	286	71.5	-26.127	-6.21812	-0.474394	0.437404	0.911798	0.0329477	hypo	NA	NA	1653
chr12	131172341	131172420	6772790	6772792	793979	3	80	26.6667	-20.8668	-6.81316	-0.474087	0.462526	0.936613	0.0383931	hypo	NA	NA	1654
chr4	121802061	121802156	2619162	2619165	2388665	4	96	24	-42.8354	-8.54162	-0.474002	0.080657	0.554659	0.0365048	hypo	EXOSC9	-743	1655
chr2	174751764	174752121	1370266	1370270	1721616	5	358	71.6	-45.7695	-8.15497	-0.473993	0.318429	0.792422	0.0359798	hypo	CHRNA1	-12350	1656
chr14	95898584	95898885	7368614	7368617	1028094	4	302	75.5	-32.4946	-7.72784	-0.473978	0.39995	0.873928	0.0315936	hypo	NA	NA	1657
chr11	123517475	123517646	6269488	6269490	607802	3	172	57.3333	-35.4388	-11.4926	-0.473972	0.456215	0.930187	0.0338508	hypo	GRAMD1B	7989	1658
chr16	2213533	2213639	7709146	7709149	1144979	4	107	26.75	-33.4377	-7.89256	-0.473963	0.266886	0.740849	0.0463555	hypo	PGP	-1167	1659
chr20	37096581	37096745	9011265	9011269	1854424	5	165	33	-58.974	-8.35543	-0.473815	0.3731	0.846915	0.0353183	hypo	RBL1	585	1660
chr6	31812089	31812321	3545222	3545227	2757665	6	233	38.8333	-73.2176	-7.7085	-0.473734	0.474841	0.948575	0.036548	hypo	HSPA1L	-2743	1661
chr1	9799595	9800003	32605	32616	8450	12	409	34.0833	-154.177	-5.80284	-0.473688	0.362194	0.835882	0.0343157	hypo	CLSTN1	-24522	1662
chr5	170852856	170852989	3376279	3376281	2702516	3	134	44.6667	-26.4999	-8.82118	-0.47368	0.45726	0.930939	0.0344922	hypo	RANBP17	8880	1663
chr3	130949964	130950003	2015409	2015411	2141003	3	40	13.3333	-36.7747	-12.2388	-0.47364	0.506495	0.980135	0.031788	hypo	NEK11	76846	1664
chr8	119465664	119465844	4934431	4934433	3297715	3	181	60.3333	-22.9071	-7.62672	-0.473356	0.402125	0.875482	0.0346731	hypo	NOV	-49357	1665
chr1	32647833	32647971	130732	130735	34424	4	139	34.75	-52.3894	-12.6423	-0.473324	0.462136	0.935459	0.0326865	hypo	ZBTB8OS	-2931	1666
chr6	131245105	131245523	3850065	3850074	2885851	10	419	41.9	-143.627	-14.1982	-0.473303	0.493422	0.966726	0.0313229	hypo	NA	NA	1667
chr6	24280888	24281044	3513325	3513327	2748000	3	157	52.3333	-21.1049	-6.95013	-0.473234	0.445218	0.918452	0.0362472	hypo	KAAG1	75858	1668
chr8	128239758	128239907	4965478	4965480	3309822	3	150	50	-19.9971	-6.49594	-0.473224	0.442773	0.915998	0.0371495	hypo	NA	NA	1669
chr2	96527034	96527095	1119555	1119558	1619510	4	62	15.5	-49.8061	-10.4968	-0.473162	0.446181	0.919343	0.0338059	hypo	ARID5A	9647	1670
chr2	181393874	181394242	1390415	1390427	1730396	13	369	28.3846	-139.589	-10.6719	-0.473125	0.287418	0.760544	0.0422474	hypo	ITGA4	62959	1671
chr3	46373546	46373575	1744860	1744862	2032454	3	30	10	-14.158	-4.71024	-0.473039	0.46438	0.937419	0.0425448	hypo	CCR5	-2691	1672
chr4	152681398	152681537	2714040	2714042	2430069	3	140	46.6667	-36.3356	-11.512	-0.472998	0.474382	0.94738	0.0332771	hypo	TMEM154	1232	1673
chr7	70764507	70764775	4233010	4233013	3026291	4	269	67.25	-45.3476	-10.3713	-0.472994	0.399911	0.872905	0.0347274	hypo	NA	NA	1674
chr21	41559609	41559762	9221265	9221267	1927888	3	154	51.3333	-25.1298	-8.34512	-0.472977	0.34923	0.822207	0.0375294	hypo	TMPRSS2	28492	1675
chr13	22861546	22861781	6808198	6808201	803727	4	236	59	-42.6937	-10.2016	-0.472899	0.447543	0.920442	0.0312051	hypo	NA	NA	1676
chr10	112368976	112369619	5803484	5803491	430228	8	644	80.5	-79.252	-5.03377	-0.472802	0.459972	0.932774	0.0362975	hypo	ACSL5	4398	1677
chr20	2469607	2469688	8893254	8893258	1812578	5	82	16.4	-59.3488	-10.06	-0.472782	0.057515	0.530297	0.0363696	hypo	SNRPB	-1164	1678
chr1	212722401	212722583	665221	665223	237427	3	183	61	-29.2623	-9.30381	-0.472666	0.349353	0.82202	0.0343398	hypo	BATF3	22415	1679
chr8	124650318	124650715	4953028	4953034	3304873	7	398	56.8571	-78.575	-10.5308	-0.472524	0.429163	0.901687	0.0375307	hypo	MTSS1	-77713	1680
chr19	49613976	49614310	8839356	8839366	1487533	11	335	30.4545	-149.774	-11.1272	-0.472464	0.48217	0.954634	0.032971	hypo	PRR12	-22332	1681
chr7	32893298	32893479	4106879	4106881	2981386	3	182	60.6667	-37.5657	-10.3825	-0.472443	0.358433	0.830876	0.0335391	hypo	KBTBD2	-651	1682
chr8	122920918	122921140	4946316	4946322	3302480	7	223	31.8571	-65.5889	-9.03964	-0.472421	0.505716	0.978137	0.0357475	hypo	NA	NA	1683
chr16	48457937	48458304	7858188	7858195	1186610	8	368	46	-96.0226	-11.5233	-0.472311	0.449633	0.921944	0.0323652	hypo	SIAH1	9534	1684
chr6	110520158	110520341	3786326	3786329	2857768	4	184	46	-38.7427	-9.5471	-0.472224	0.471482	0.943706	0.032628	hypo	SLC22A16	43516	1686
chr19	41349705	41350092	8797389	8797396	1478114	8	388	48.5	-98.468	-11.037	-0.472194	0.408304	0.880498	0.0368005	hypo	CTC-435M10.3	760	1687
chr18	44372871	44373399	8488621	8488626	1386082	6	529	88.1667	-47.5415	-7.48932	-0.472143	0.473583	0.945726	0.0331536	hypo	NA	NA	1688
chr1	8875197	8875804	27597	27603	7413	7	608	86.8571	-40.8301	-4.65395	-0.472112	0.262096	0.734208	0.059105	hypo	ENO1	-3444	1690
chr15	64843482	64843663	7568026	7568033	1096751	8	182	22.75	-98.3796	-11.7617	-0.472056	0.389154	0.86121	0.0348806	hypo	AC069368.3	-1598	1691
chr2	241127723	241127836	1589802	1589808	1808654	7	114	16.2857	-69.1	-9.64213	-0.472004	0.262112	0.734115	0.0391482	hypo	PPP1R7	21739	1692
chr6	73449247	73449431	3672221	3672225	2808111	5	185	37	-52.5498	-8.47985	-0.471995	0.500996	0.97299	0.0377936	hypo	MB21D1	-2844	1693
chr14	105556614	105556715	7404625	7404628	1038895	4	102	25.5	-39.0086	-9.46258	-0.471978	0.388076	0.860054	0.0394951	hypo	TMEM121	-30010	1694
chr6	3847552	3848177	3434230	3434238	2719508	9	626	69.5556	-92.6321	-7.74793	-0.471969	0.483864	0.955834	0.0356686	hypo	FAM50B	1208	1695
chr2	138094179	138094232	1256656	1256658	1671893	3	54	18	-14.6413	-4.8668	-0.47188	0.422388	0.894268	0.0332912	hypo	NA	NA	1696
chr1	212481260	212481442	664371	664376	237110	6	183	30.5	-47.6571	-7.30631	-0.471808	0.435979	0.907788	0.0358223	hypo	NENF	-48372	1697
chr1	172658251	172658457	537017	537019	185447	3	207	69	-24.9261	-7.31292	-0.471685	0.365666	0.837351	0.0386021	hypo	FASLG	560	1698
chr7	130917522	130917676	4438102	4438105	3104818	4	155	38.75	-34.8273	-8.37196	-0.471547	0.419872	0.891418	0.0338335	hypo	NA	NA	1699
chr12	674894	675047	6312289	6312292	623846	4	154	38.5	-19.3593	-4.66871	-0.471543	0.198501	0.670045	0.0430823	hypo	NINJ2	11114	1700
chr2	191680588	191680737	1420387	1420389	1744097	3	150	50	-31.7812	-9.8999	-0.471474	0.496294	0.967768	0.0364334	hypo	NABP1	-2519	1702
chr19	41861363	41861853	8799341	8799344	1478712	4	491	122.75	-36.0228	-6.03302	-0.471469	0.147976	0.619445	0.0335444	hypo	CD79A	15266	1703
chr22	25055283	25055451	9275540	9275543	1942307	4	169	42.25	-37.5129	-8.90605	-0.471365	0.351146	0.822511	0.0433291	hypo	NA	NA	1704
chr3	46299936	46299981	1744637	1744639	2032369	3	46	15.3333	-27.2476	-9.02227	-0.471314	0.188819	0.660133	0.0360111	hypo	CCR2	53752	1705
chr3	52892859	52892871	1774077	1774079	2039716	3	13	4.33333	-32.2895	-10.7148	-0.471282	0.333835	0.805117	0.0375593	hypo	TMEM110-MUSTN1	-4690	1706
chr1	22854323	22854460	85960	85962	22883	3	138	46	-23.4382	-7.40647	-0.47128	0.441514	0.912794	0.0348162	hypo	NA	NA	1707
chr12	51024406	51024658	6484270	6484283	688190	14	253	18.0714	-161.237	-10.8826	-0.471275	0.191287	0.662562	0.0379069	hypo	SLC11A2	-3907	1708
chr17	4695716	4697001	8039891	8039910	1243841	20	1286	64.3	-234.807	-5.3442	-0.471204	0.389844	0.861048	0.035655	hypo	PELP1	-7335	1709
chr18	32093855	32094196	8452587	8452600	1369687	14	342	24.4286	-142.607	-5.44694	-0.471183	0.166169	0.637352	0.0417144	hypo	RNF138	-1999	1710
chr12	68497928	68498148	6545747	6545749	710831	3	221	73.6667	-33.8478	-10.8293	-0.471094	0.394644	0.865738	0.033126	hypo	NA	NA	1711
chr6	6683740	6683902	3444435	3444437	2723311	3	163	54.3333	-30.2051	-8.92672	-0.470999	0.44444	0.915439	0.0388977	hypo	LY86	-95631	1713
chr2	38653212	38653254	934400	934402	1548939	3	43	14.3333	-37.4434	-12.359	-0.470951	0.342443	0.813394	0.0327	hypo	GALM	12655	1714
chr15	85704264	85704426	7641194	7641197	1121875	4	163	40.75	-33.031	-8.25209	-0.470915	0.23142	0.702334	0.0380179	hypo	KLHL25	-90603	1715
chr5	32531310	32531583	2948349	2948353	2524296	5	274	54.8	-47.7806	-7.80077	-0.470792	0.402543	0.873334	0.0352803	hypo	SUB1	49	1717
chr8	128313416	128313747	4965668	4965672	3309920	5	332	66.4	-34.3064	-6.81421	-0.470757	0.260693	0.73145	0.035656	hypo	NA	NA	1718
chr7	143310379	143310595	4483483	4483486	3121528	4	217	54.25	-49.4159	-11.7034	-0.470754	0.235273	0.706027	0.0345215	hypo	CLCN1	5530	1719
chr6	32855109	32855339	3548363	3548366	2758633	4	231	57.75	-41.3719	-7.44056	-0.470633	0.0145408	0.485174	0.0383668	hypo	TAP1	1130	1720
chr6	33276321	33276442	3549841	3549845	2759156	5	122	24.4	-58.7599	-11.4941	-0.470563	0.358206	0.828769	0.0346482	hypo	B3GALT4	689	1721
chr11	119581663	119581757	6255198	6255200	602676	3	95	31.6667	-19.4896	-6.36937	-0.470542	0.504636	0.975178	0.0374232	hypo	NA	NA	1722
chr17	32524196	32524852	8146520	8146531	1272931	12	657	54.75	-146.753	-6.54707	-0.470528	0.30909	0.779619	0.0373222	hypo	CDK5R1	-37576	1723
chr2	105872763	105872947	1152981	1152985	1631660	5	185	37	-41.3335	-7.78378	-0.470438	0.229609	0.700047	0.0360006	hypo	NA	NA	1724
chr14	51864469	51864683	7212887	7212889	969602	3	215	71.6667	-28.095	-9.31484	-0.470369	0.271812	0.742182	0.0380511	hypo	GNG2	-38273	1725
chr3	71779137	71779281	1838921	1838923	2065455	3	145	48.3333	-35.7325	-11.0183	-0.470306	0.345301	0.815607	0.0344246	hypo	PROK2	-5924	1726
chr1	160559443	160559653	497527	497529	169197	3	211	70.3333	-23.6916	-7.64586	-0.470305	0.172874	0.643179	0.0362511	hypo	CD84	-19862	1727
chr1	69172059	69172645	261431	261435	81234	5	587	117.4	-26.1781	-4.86329	-0.470236	0.419808	0.890045	0.0336139	hypo	NA	NA	1728
chr4	112287623	112287788	2591284	2591286	2376166	3	166	55.3333	-25.8183	-7.85678	-0.470163	0.47636	0.946523	0.0389092	hypo	TIFA	1719	1729
chr5	53195014	53195390	3003245	3003250	2547378	6	377	62.8333	-38.2048	-6.16697	-0.470155	0.461496	0.931651	0.0347689	hypo	MOCS2	84950	1730
chr18	1471852	1472221	8359646	8359649	1335104	4	370	92.5	-23.7479	-5.88304	-0.470149	0.380093	0.850243	0.0341559	hypo	NA	NA	1731
chr1	220045322	220045523	689417	689424	247511	8	202	25.25	-93.7818	-8.88468	-0.469948	0.256434	0.726382	0.0352933	hypo	EPRS	-1134	1732
chr5	67099941	67100582	3047537	3047548	2566035	12	642	53.5	-146.818	-11.939	-0.469899	0.485775	0.955675	0.0305887	hypo	CD180	-96216	1733
chr2	223942043	223942439	1529406	1529417	1787518	12	397	33.0833	-128.905	-6.57242	-0.469837	0.353852	0.823689	0.0387315	hypo	WDFY1	-2947	1734
chr9	33164951	33165011	5125964	5125967	3375264	4	61	15.25	-45.5084	-11.1929	-0.469835	0.144654	0.614488	0.034553	hypo	B4GALT1	-2344	1735
chr5	32280684	32280844	2947113	2947115	2523945	3	161	53.6667	-36.3381	-11.9747	-0.469771	0.459016	0.928787	0.0341028	hypo	MTMR12	-32164	1736
chr22	31660772	31661197	9302476	9302485	1950397	10	426	42.6	-116.87	-4.98736	-0.469769	0.446316	0.916085	0.0335627	hypo	PISD	-1234	1737
chr1	156217543	156217684	483832	483836	163813	5	142	28.4	-54.932	-10.4716	-0.46971	0.342971	0.812681	0.0384713	hypo	PMF1	-4549	1738
chr20	57606235	57606566	9090524	9090528	1880888	5	332	66.4	-37.3462	-5.61665	-0.469664	0.442007	0.91167	0.0460939	hypo	ZBP1	-14009	1739
chr18	1472528	1472640	8359650	8359652	1335105	3	113	37.6667	-17.7642	-5.89829	-0.469487	0.385649	0.855135	0.0341559	hypo	NA	NA	1740
chr3	27715875	27716123	1684295	1684298	2007890	4	249	62.25	-32.8286	-5.66913	-0.469384	0.254187	0.723571	0.0474902	hypo	EOMES	-6587	1741
chr4	184421794	184422527	2819825	2819832	2473914	8	734	91.75	-77.1067	-5.69089	-0.469286	0.354916	0.824201	0.0397224	hypo	IRF2	-52052	1742
chr11	67487208	67487391	6086930	6086934	535983	5	184	36.8	-35.3099	-6.79831	-0.469158	0.424454	0.893612	0.0404418	hypo	AIP	-4166	1743
chr5	131338969	131339220	3242028	3242035	2650481	8	252	31.5	-73.6238	-8.92484	-0.469121	0.458002	0.927123	0.0444639	hypo	CDC42SE2	-93475	1744
chr12	14401192	14401486	6366654	6366662	641668	9	295	32.7778	-46.2233	-5.0477	-0.468924	0.453252	0.922176	0.0376728	hypo	ATF7IP	-35559	1745
chr5	141606425	141606551	3280233	3280237	2663328	5	127	25.4	-53.1233	-10.512	-0.468885	0.176892	0.645777	0.0327678	hypo	DIAPH1	-12503	1746
chr3	155852292	155852601	2094447	2094449	2174100	3	310	103.333	-36.686	-11.3485	-0.468862	0.360268	0.82913	0.0335036	hypo	SLC33A1	-1827	1747
chr9	2055116	2055522	5024808	5024812	3332400	5	407	81.4	-62.7028	-12.1811	-0.468859	0.39849	0.86735	0.0347069	hypo	SMARCA2	-39896	1748
chr15	59483060	59483226	7546806	7546809	1089433	4	167	41.75	-40.9276	-10.0151	-0.468761	0.471689	0.94045	0.0322475	hypo	NA	NA	1749
chr6	149567372	149567754	3912134	3912143	2911302	10	383	38.3	-106.545	-6.25469	-0.468666	0.335587	0.804253	0.0374217	hypo	GINM1	-1077	1750
chr11	130476897	130477012	6293999	6294002	617044	4	116	29	-26.4347	-6.47786	-0.468664	0.447538	0.916202	0.0366107	hypo	ADAMTS15	-27922	1751
chr9	137327849	137328545	5406257	5406264	3474180	8	697	87.125	-81.9108	-5.84728	-0.468609	0.38519	0.853799	0.0371642	hypo	NRARP	25597	1752
chr1	51500908	51501503	201887	201895	57966	9	596	66.2222	-98.861	-10.0499	-0.468228	0.44477	0.912998	0.0303848	hypo	EPS15	-17824	1754
chr5	112924153	112924615	3184695	3184702	2625466	8	463	57.875	-81.3666	-6.19157	-0.468173	0.337773	0.805946	0.0390481	hypo	REEP5	1613	1755
chr4	121777107	121777575	2619058	2619061	2388636	4	469	117.25	-41.1365	-9.94167	-0.468159	0.383051	0.85121	0.0351672	hypo	TMEM155	11679	1756
chr8	65483972	65484754	4763134	4763140	3225089	7	783	111.857	-46.6691	-6.56387	-0.468084	0.470003	0.938087	0.0322699	hypo	NA	NA	1757
chr19	2759337	2759586	8620458	8620469	1435876	12	250	20.8333	-152.846	-11.6369	-0.467954	0.399355	0.867309	0.0328608	hypo	SLC39A3	19184	1759
chr1	8876722	8876817	27605	27611	7415	7	96	13.7143	-37.2291	-4.91106	-0.467937	0.0206224	0.488559	0.062164	hypo	ENO1	-2431	1760
chr5	131270039	131270369	3241610	3241619	2650377	10	331	33.1	-59.5675	-5.04231	-0.467881	0.193701	0.661582	0.0418884	hypo	CDC42SE2	-24545	1761
chr10	132962948	132963214	5874377	5874380	455462	4	267	66.75	-31.2569	-5.65268	-0.467798	0.212559	0.680357	0.0377562	hypo	CFAP46	20124	1762
chr4	163164784	163165160	2747056	2747062	2444344	7	377	53.8571	-74.1981	-7.80295	-0.467708	0.440585	0.908292	0.0376325	hypo	NAF1	-1760	1763
chrX	13692055	13692307	9402101	9402105	3481083	5	253	50.6	-41.5494	-7.69494	-0.467478	0.489506	0.956985	0.0420826	hypo	NA	NA	1764
chr4	73536528	73536658	2472452	2472455	2324220	4	131	32.75	-26.9225	-6.64099	-0.467454	0.494006	0.96146	0.0310623	hypo	AFM	-54844	1765
chr16	80656971	80657123	7979743	7979747	1228788	5	153	30.6	-51.3904	-10.2483	-0.467442	0.115828	0.58327	0.0389752	hypo	NA	NA	1766
chr5	112951515	112951632	3184839	3184841	2625504	3	118	39.3333	-35.5367	-11.7405	-0.467379	0.484358	0.951737	0.0342715	hypo	DCP2	25069	1767
chr6	27814066	27814274	3528520	3528525	2752599	6	209	34.8333	-64.6729	-4.83397	-0.467372	0.048724	0.516096	0.0370907	hypo	HIST1H2AJ	-465	1768
chr2	183845085	183845758	1397772	1397778	1733739	7	674	96.2857	-56.5846	-7.65723	-0.467239	0.397182	0.86442	0.0318111	hypo	NA	NA	1769
chr16	31364681	31365019	7832235	7832241	1180267	7	339	48.4286	-66.17	-7.74031	-0.467176	0.517512	0.984688	0.0402617	hypo	ITGAX	-9546	1770
chr17	68183454	68183531	8293716	8293720	1316826	5	78	15.6	-53.0383	-10.4181	-0.467102	0.0887358	0.555838	0.0371541	hypo	AMZ2	64042	1772
chr10	3809690	3809934	5424240	5424251	291019	12	245	20.4167	-101.043	-8.16708	-0.467084	0.107827	0.574911	0.0391112	hypo	KLF6	24408	1773
chr20	51388752	51389170	9064908	9064913	1872412	6	419	69.8333	-41.384	-5.67854	-0.467084	0.478955	0.946039	0.0410392	hypo	NA	NA	1774
chr9	85717378	85717785	5220531	5220537	3410929	7	408	58.2857	-81.8681	-11.0597	-0.467058	0.40188	0.868938	0.035003	hypo	AGTPBP1	-24243	1775
chr22	45165380	45165492	9362348	9362353	1965927	6	113	18.8333	-54.8752	-8.83959	-0.466813	0.274593	0.741406	0.0464559	hypo	NUP50	-1538	1776
chr11	102144761	102144810	6196049	6196051	579574	3	50	16.6667	-17.5432	-5.84157	-0.466802	0.359744	0.826546	0.0367185	hypo	YAP1	-34299	1777
chr3	56914629	56914871	1788262	1788265	2045070	4	243	60.75	-42.9674	-10.5435	-0.46674	0.310383	0.777123	0.0364031	hypo	NA	NA	1778
chr6	137871160	137871667	3873002	3873010	2895247	9	508	56.4444	-99.044	-10.9377	-0.466638	0.0362032	0.502841	0.0355846	hypo	TNFAIP3	-3971	1779
chr5	157344430	157344793	3330960	3330966	2683872	7	364	52	-92.1117	-12.4241	-0.466564	0.491547	0.958111	0.0306146	hypo	FNDC9	-927	1780
chr20	44959037	44959245	9038891	9038894	1864540	4	209	52.25	-48.5331	-10.8646	-0.466556	0.310878	0.777434	0.0365768	hypo	TOMM34	-1240	1781
chr4	55397777	55398111	2418156	2418168	2300139	13	335	25.7692	-138.334	-9.16238	-0.46655	0.35725	0.823799	0.0354552	hypo	TMEM165	-1819	1782
chr6	252503	252791	3419675	3419679	2714847	5	289	57.8	-48.698	-9.36565	-0.466536	0.409637	0.876174	0.0410889	hypo	DUSP22	38838	1783
chr2	108581031	108581459	1161600	1161605	1635208	6	429	71.5	-72.4447	-11.778	-0.466485	0.467345	0.93383	0.0332986	hypo	LIMS1	-46675	1784
chr1	174161123	174161399	542129	542140	187473	12	277	23.0833	-75.7154	-5.67321	-0.466469	0.519532	0.986001	0.0402501	hypo	RABGAP1L	-1712	1785
chr1	89046207	89046488	319655	319658	107555	4	282	70.5	-43.7969	-10.8453	-0.466444	0.447621	0.914066	0.0347723	hypo	GBP1	-18871	1786
chr22	41801623	41801870	9348360	9348362	1962518	3	248	82.6667	-39.9677	-11.65	-0.466436	0.197941	0.664377	0.033085	hypo	CCDC134	-943	1787
chr12	110739111	110739167	6683662	6683664	767568	3	57	19	-29.6446	-9.86445	-0.46638	0.129257	0.595637	0.0357869	hypo	PPP1CC	-3771	1788
chr19	16080528	16080839	8697567	8697576	1450772	10	312	31.2	-115.956	-7.87211	-0.466361	0.426242	0.892603	0.0376394	hypo	TPM4	-13506	1789
chr13	39306851	39306866	6866526	6866529	826196	4	16	4	-30.2164	-7.52498	-0.466339	0.391171	0.85751	0.0344146	hypo	NA	NA	1790
chr9	90966491	90966881	5239956	5239965	3417809	10	391	39.1	-67.3728	-5.5331	-0.466291	0.429636	0.895927	0.0416596	hypo	NA	NA	1791
chr12	121198290	121198421	6729073	6729078	781309	6	132	22	-69.44	-11.4755	-0.466265	0.42482	0.891086	0.0329989	hypo	P2RX4	11435	1792
chr18	34735229	34735506	8460639	8460641	1373325	3	278	92.6667	-20.6688	-6.35864	-0.466241	0.480117	0.946358	0.0339853	hypo	NA	NA	1793
chr6	159008886	159009463	3950191	3950201	2924394	11	578	52.5455	-120.957	-10.409	-0.466079	0.357771	0.82385	0.035621	hypo	RSPH3	8698	1795
chr5	10547420	10547833	2876386	2876389	2494542	4	414	103.5	-34.7168	-6.6871	-0.465859	0.497563	0.963422	0.0353669	hypo	ANKRD33B	16496	1796
chr5	103527287	103527516	3157546	3157548	2612869	3	230	76.6667	-17.2306	-5.63137	-0.465771	0.489705	0.955476	0.0313608	hypo	NUDT12	-35276	1798
chr2	195564735	195564938	1430939	1430942	1749168	4	204	51	-39.4605	-9.17969	-0.46567	0.342099	0.807769	0.0424565	hypo	SLC39A10	11038	1799
chr17	40517405	40517978	8177800	8177807	1282115	8	574	71.75	-78.0944	-8.93069	-0.465582	0.406646	0.872228	0.0380207	hypo	TNS4	15807	1800
chr12	122166288	122166531	6735168	6735171	782477	4	244	61	-42.7037	-7.84897	-0.465515	0.465562	0.931077	0.0347194	hypo	LRRC43	1206	1801
chr3	8504214	8504369	1621163	1621165	1983124	3	156	52	-29.9075	-9.62712	-0.465408	0.442085	0.907493	0.034487	hypo	LMCD1	-2506	1802
chr6	150636376	150636460	3916602	3916604	2912702	3	85	28.3333	-27.5289	-9.00282	-0.465366	0.464668	0.930034	0.0397035	hypo	PLEKHG1	-36512	1803
chr4	6898344	6898760	2267425	2267436	2238542	12	417	34.75	-82.5939	-5.98937	-0.465361	0.377139	0.842499	0.0539993	hypo	TBC1D14	10481	1804
chr4	151101314	151101595	2708752	2708755	2427930	4	282	70.5	-41.6205	-6.92772	-0.465341	0.0705746	0.535916	0.0353346	hypo	LRBA	85586	1805
chr5	77606193	77606255	3078827	3078829	2578126	3	63	21	-17.3878	-5.72622	-0.46531	0.472103	0.937413	0.0348992	hypo	WDR41	-14355	1806
chr5	171942380	171942628	3380352	3380355	2703945	4	249	62.25	-56.9918	-12.7878	-0.465175	0.47248	0.937655	0.032079	hypo	FBXW11	-64244	1807
chr14	105026236	105026318	7402705	7402707	1038542	3	83	27.6667	-16.0566	-5.14197	-0.46517	0.468068	0.933238	0.0521606	hypo	CDCA4	5087	1808
chr2	190344654	190344726	1415941	1415944	1742275	4	73	18.25	-51.4527	-11.1715	-0.465165	0.178555	0.64372	0.0325097	hypo	HIBCH	460	1809
chr1	28510408	28510568	113020	113023	29661	4	161	40.25	-42.3814	-10.2066	-0.465121	0.181469	0.64659	0.031532	hypo	RCC1	-4464	1810
chr10	124373279	124373344	5845278	5845280	445620	3	66	22	-19.4298	-6.39971	-0.465109	0.41024	0.875349	0.0340777	hypo	OAT	-45631	1811
chr10	119595224	119595386	5829114	5829116	439692	3	163	54.3333	-37.2395	-11.7465	-0.465103	0.256569	0.721672	0.0329091	hypo	TIAL1	-1642	1812
chr1	234150174	234150401	739103	739105	265705	3	228	76	-27.204	-8.9973	-0.465005	0.474506	0.939511	0.03219	hypo	NA	NA	1813
chr19	1103099	1103443	8612107	8612118	1434611	12	345	28.75	-129.904	-5.98422	-0.464912	0.43292	0.897833	0.0389047	hypo	GPX4	482	1814
chr8	125528402	125528692	4956427	4956432	3306078	6	291	48.5	-55.7624	-9.04365	-0.464841	0.381412	0.846254	0.038824	hypo	TRIB1	-98080	1815
chr17	59843825	59843998	8255633	8255638	1305646	6	174	29	-49.8286	-6.78742	-0.464825	0.506121	0.970946	0.0334504	hypo	TUBD1	-48946	1816
chr10	80110359	80110762	5693510	5693516	388226	7	404	57.7143	-72.9506	-9.93978	-0.464786	0.460083	0.924868	0.0315163	hypo	PLAC9	20919	1817
chr18	64201307	64201440	8554260	8554262	1412379	3	134	44.6667	-23.3895	-7.73511	-0.464734	0.463241	0.927975	0.0329817	hypo	NA	NA	1818
chr16	80656616	80656768	7979736	7979742	1228787	7	153	21.8571	-72.0504	-10.2688	-0.464644	0.132198	0.596842	0.0386651	hypo	NA	NA	1819
chr6	127902961	127903141	3839335	3839341	2881195	7	181	25.8571	-42.1787	-5.99082	-0.464612	0.279718	0.74433	0.0420047	hypo	THEMIS	-15489	1820
chr6	87157637	87158000	3713042	3713049	2826411	8	364	45.5	-87.7814	-8.66387	-0.464595	0.455301	0.919896	0.0359956	hypo	ZNF292	-4803	1821
chr11	35012920	35013152	5985411	5985416	499826	6	233	38.8333	-63.5511	-10.4578	-0.464499	0.338084	0.802583	0.034591	hypo	APIP	96420	1822
chr1	76294553	76294785	281549	281553	90621	5	233	46.6	-36.0034	-7.17353	-0.464485	0.409458	0.873944	0.0362531	hypo	NA	NA	1823
chr3	157158678	157158936	2098466	2098471	2175819	6	259	43.1667	-62.1545	-5.47453	-0.464365	0.0552007	0.519566	0.0348927	hypo	CCNL1	-1823	1824
chr6	144353754	144354386	3894655	3894664	2904114	10	633	63.3	-71.816	-6.64738	-0.464297	0.404642	0.86894	0.0412325	hypo	UTRN	-68052	1825
chr21	33051214	33051332	9188743	9188747	1916628	5	119	23.8	-35.7961	-6.86639	-0.464217	0.507849	0.972066	0.0385922	hypo	OLIG1	18811	1826
chr1	20785207	20785493	77821	77824	20602	4	287	71.75	-49.3756	-8.14434	-0.464192	0.0881262	0.552318	0.0334075	hypo	HP1BP3	-1829	1827
chr1	25066472	25066563	95858	95860	25599	3	92	30.6667	-33.3928	-10.7536	-0.464125	0.408661	0.872785	0.0337845	hypo	NA	NA	1828
chr16	18783582	18783691	7779090	7779092	1164972	3	110	36.6667	-34.8377	-11.4209	-0.464064	0.471295	0.935359	0.0352695	hypo	RP11-1035H13.3	-17827	1829
chr11	60812871	60813008	6056894	6056896	528897	3	138	46	-22.9777	-7.59766	-0.464044	0.497591	0.961635	0.037153	hypo	MS4A10	-27522	1830
chr11	119440649	119440911	6254799	6254808	602525	10	263	26.3	-78.9538	-7.42813	-0.463909	0.327679	0.791589	0.0383874	hypo	THY1	15663	1831
chr5	73693592	73693659	3065450	3065452	2572796	3	68	22.6667	-31.0358	-10.3173	-0.463874	0.368188	0.832062	0.0321794	hypo	ARHGEF28	-67433	1832
chr10	71940797	71940851	5665087	5665090	378146	4	55	13.75	-34.4454	-8.4525	-0.463824	0.489053	0.952877	0.0349741	hypo	CHST3	23513	1833
chr2	173358681	173359055	1365278	1365282	1719739	5	375	75	-50.9898	-7.37802	-0.463794	0.456147	0.91994	0.0370388	hypo	CDCA7	-3860	1834
chr1	150718693	150718785	458706	458710	157056	5	93	18.6	-61.4153	-12.2242	-0.463705	0.471796	0.935501	0.0324354	hypo	HORMAD1	-2102	1835
chr19	51369162	51369342	8847340	8847345	1489298	6	181	30.1667	-43.5105	-4.66823	-0.463673	0.445474	0.909147	0.0485495	hypo	CLDND2	158	1836
chr13	52812351	52812619	6913204	6913207	844171	4	269	67.25	-28.5351	-7.09351	-0.463603	0.413002	0.876605	0.0352236	hypo	PCDH8	-36021	1837
chr6	166541251	166541279	3977550	3977552	2934567	3	29	9.66667	-26.1812	-8.69035	-0.463581	0.307811	0.771392	0.036943	hypo	NA	NA	1838
chr2	133338773	133338912	1240716	1240718	1665487	3	140	46.6667	-21.3381	-7.06138	-0.463492	0.406659	0.870151	0.0310738	hypo	NA	NA	1839
chr6	30349571	30349742	3538841	3538843	2755911	3	172	57.3333	-28.7528	-9.5432	-0.463452	0.373553	0.837005	0.0378687	hypo	RPP21	-4439	1840
chr1	168227247	168227960	523440	523450	179454	11	714	64.9091	-120.495	-4.94023	-0.463276	0.289773	0.75305	0.033653	hypo	SFT2D2	-1308	1842
chr2	9642112	9642357	831676	831680	1510636	5	246	49.2	-58.6453	-10.8263	-0.463228	0.440527	0.903755	0.0339687	hypo	YWHAQ	11097	1843
chr17	62663440	62663492	8268837	8268839	1309521	3	53	17.6667	-31.1521	-10.3019	-0.46319	0.471554	0.934743	0.0352203	hypo	MRC2	-36038	1844
chr19	13731015	13731208	8685119	8685126	1448021	8	194	24.25	-89.8716	-4.85659	-0.463181	0.079899	0.54308	0.0340075	hypo	CCDC130	551	1845
chr3	46300444	46300784	1744640	1744643	2032370	4	341	85.25	-36.7415	-8.96484	-0.463146	0.264224	0.72737	0.0357467	hypo	CCR2	52949	1846
chr1	92478904	92479014	331364	331367	112191	4	111	27.75	-46.3321	-11.5376	-0.463096	0.473875	0.936971	0.0359972	hypo	GFI1	-7861	1847
chr7	22182308	22182542	4070422	4070424	2967226	3	235	78.3333	-22.8497	-7.52815	-0.463089	0.449688	0.912777	0.030618	hypo	NA	NA	1848
chr7	48573516	48573826	4159458	4159460	3002010	3	311	103.667	-20.7922	-6.70229	-0.46307	0.446984	0.910054	0.0330327	hypo	NA	NA	1849
chr1	161540740	161541077	501672	501677	170425	6	338	56.3333	-66.2288	-7.34802	-0.462956	0.0984339	0.56139	0.0383711	hypo	FCGR3A	-9659	1850
chr2	104602602	104602922	1148395	1148398	1629933	4	321	80.25	-19.8604	-4.85454	-0.462858	0.492527	0.955385	0.0303665	hypo	NA	NA	1852
chr16	53537797	53538214	7874630	7874635	1193170	6	418	69.6667	-61.4692	-6.16788	-0.462844	0.496361	0.959205	0.0373906	hypo	AKTIP	33385	1853
chr16	8920968	8921002	7740220	7740222	1153409	3	35	11.6667	-39.288	-13.046	-0.462826	0.477155	0.939982	0.0317675	hypo	USP7	-43511	1854
chr6	107726449	107726681	3776382	3776388	2854047	7	233	33.2857	-54.1712	-7.44474	-0.462742	0.356258	0.819	0.0546778	hypo	SCML4	-97635	1855
chr8	8889111	8889271	4569218	4569222	3151041	5	161	32.2	-55.042	-10.7372	-0.462725	0.341007	0.803732	0.0355816	hypo	MFHAS1	-4373	1856
chr21	23993947	23994181	9156007	9156009	1903999	3	235	78.3333	-18.971	-6.26433	-0.462633	0.481472	0.944105	0.0318646	hypo	NA	NA	1857
chr3	29183734	29183943	1688644	1688646	2009894	3	210	70	-15.387	-4.95043	-0.46263	0.469501	0.932131	0.0374165	hypo	RBMS3	97038	1858
chr9	74847847	74848006	5183388	5183391	3395877	4	160	40	-42.8779	-10.5641	-0.462512	0.5006	0.963112	0.0318	hypo	TRPM6	-40087	1860
chr3	71978033	71978258	1839568	1839571	2065732	4	226	56.5	-30.8304	-7.61548	-0.462279	0.392233	0.854513	0.0426999	hypo	NA	NA	1861
chr17	30117795	30117911	8134850	8134853	1269816	4	117	29.25	-50.0715	-10.6785	-0.462266	0.283016	0.745283	0.0323355	hypo	NSRP1	-2273	1862
chr7	22183660	22183743	4070427	4070429	2967228	3	84	28	-22.6038	-7.47651	-0.462246	0.45821	0.920456	0.030618	hypo	NA	NA	1863
chr2	108613282	108613328	1161729	1161731	1635251	3	47	15.6667	-29.187	-9.48626	-0.462204	0.454919	0.917123	0.0364111	hypo	LIMS1	-78926	1864
chr16	10875773	10876343	7748878	7748892	1156086	15	571	38.0667	-137.535	-7.93827	-0.462163	0.418893	0.881056	0.0377365	hypo	CIITA	854	1865
chr18	44709858	44710105	8489589	8489594	1386526	6	248	41.3333	-67.9806	-11.2323	-0.462135	0.439532	0.901668	0.0340646	hypo	SETBP1	-29684	1866
chr11	70749754	70750056	6098528	6098531	539192	4	303	75.75	-25.6395	-6.06273	-0.462121	0.455406	0.917526	0.0379327	hypo	NA	NA	1867
chr6	16396913	16397424	3482366	3482373	2736776	8	512	64	-85.305	-9.3444	-0.462023	0.485753	0.947775	0.0370452	hypo	NA	NA	1869
chr8	70213920	70214138	4780808	4780811	3231671	4	219	54.75	-39.736	-9.82263	-0.462021	0.303998	0.766019	0.0364143	hypo	NA	NA	1870
chr3	154898763	154898975	2091105	2091107	2172814	3	213	71	-15.5863	-5.18968	-0.462009	0.506271	0.96828	0.0321769	hypo	NA	NA	1871
chr16	85947632	85948047	8000394	8000406	1235130	13	416	32	-131.984	-5.16266	-0.461997	0.0647957	0.526793	0.0359462	hypo	IRF8	-48828	1872
chr1	44632641	44632946	177257	177263	49219	7	306	43.7143	-83.5049	-7.15893	-0.461947	0.137776	0.599723	0.0327963	hypo	TMEM53	-41608	1873
chr21	30043917	30044051	9176653	9176655	1912524	3	135	45	-19.503	-6.43742	-0.461946	0.438848	0.900795	0.0327092	hypo	NA	NA	1874
chr15	64380561	64380748	7565296	7565298	1096145	3	188	62.6667	-34.8345	-7.23102	-0.461926	0.141811	0.603737	0.0378461	hypo	CTD-2116N17.1	6779	1875
chr12	122227788	122228142	6735541	6735546	782543	6	355	59.1667	-74.9205	-8.44489	-0.461897	0.0930283	0.554925	0.0335337	hypo	DIABLO	253	1876
chr3	42637598	42638732	1732547	1732560	2027673	14	1135	81.0714	-165.569	-5.77717	-0.461674	0.400195	0.861869	0.0360378	hypo	ZBTB47	14951	1878
chr13	104217093	104217246	7070966	7070968	913831	3	154	51.3333	-23.3584	-7.7235	-0.46154	0.426325	0.887865	0.0317067	hypo	NA	NA	1879
chr1	40240924	40241178	161176	161179	43851	4	255	63.75	-37.9584	-8.80766	-0.461419	0.363191	0.82461	0.0424969	hypo	TMCO2	4768	1881
chr9	114999475	114999678	5325093	5325095	3449402	3	204	68	-28.3302	-8.99457	-0.461353	0.502547	0.9639	0.0343359	hypo	TNFSF8	68879	1882
chr15	55542701	55542877	7531243	7531246	1083918	4	177	44.25	-32.3488	-8.01655	-0.461352	0.488687	0.950038	0.0328159	hypo	DYX1C1	34466	1883
chr3	148390221	148390304	2070004	2070006	2163901	3	84	28	-15.3232	-5.05616	-0.461334	0.428576	0.88991	0.0317176	hypo	NA	NA	1884
chr15	79968411	79968848	7621004	7621009	1114848	6	438	73	-60.9937	-8.96181	-0.461333	0.20803	0.669363	0.0350739	hypo	BCL2A1	-2597	1885
chr1	209235506	209235752	653160	653162	232864	3	247	82.3333	-22.7647	-6.97245	-0.46116	0.472117	0.933277	0.0362048	hypo	NA	NA	1887
chr4	20006959	20007316	2306739	2306742	2254786	4	358	89.5	-28.6645	-6.89385	-0.461151	0.383624	0.844775	0.0334681	hypo	NA	NA	1888
chr18	76644138	76644250	8595561	8595563	1429822	3	113	37.6667	-25.4334	-8.12589	-0.461117	0.448673	0.90979	0.0329045	hypo	NA	NA	1889
chr10	92594919	92595499	5732695	5732705	404466	11	581	52.8182	-120.783	-6.16811	-0.461091	0.454909	0.916	0.0348713	hypo	KIF11	-1632	1890
chr6	436629	436675	3421308	3421310	2715058	3	47	15.6667	-22.763	-7.20742	-0.461075	0.518798	0.979873	0.0449791	hypo	IRF4	-44889	1891
chr15	22798704	22798830	7413694	7413703	1042002	10	127	12.7	-93.5949	-8.50544	-0.460924	0.518587	0.979511	0.040599	hypo	NIPA1	-25640	1892
chr22	41667324	41667781	9347391	9347404	1962348	14	458	32.7143	-163.808	-4.76583	-0.460848	0.394638	0.855486	0.0359675	hypo	C22orf46	21157	1893
chr13	74128689	74128869	6974342	6974345	872631	4	181	45.25	-34.6719	-8.38936	-0.460774	0.36527	0.826045	0.0337259	hypo	KLF12	-5035	1894
chr12	47394638	47394770	6467770	6467776	683567	7	133	19	-68.2726	-9.59084	-0.460749	0.34221	0.80296	0.034241	hypo	NA	NA	1895
chr4	10730609	10730873	2277967	2277972	2242135	6	265	44.1667	-45.9555	-7.33823	-0.46072	0.420256	0.880976	0.0364529	hypo	CLNK	45743	1896
chr11	67046854	67047216	6084638	6084644	535541	7	363	51.8571	-62.6391	-6.93017	-0.460659	0.494276	0.954935	0.0350431	hypo	RHOD	9601	1898
chr1	183909688	183910145	574736	574743	200505	8	458	57.25	-85.8359	-10.3887	-0.460566	0.467178	0.927744	0.0335749	hypo	NA	NA	1900
chr2	207532125	207532848	1475281	1475308	1765708	28	724	25.8571	-244.755	-7.71827	-0.460553	0.439511	0.900065	0.0392814	hypo	CREB1	-2387	1901
chr1	153635745	153636125	470323	470331	160741	9	381	42.3333	-112.186	-5.02288	-0.460531	0.48967	0.950201	0.0344882	hypo	S100A13	1652	1902
chr2	144460172	144460284	1275172	1275174	1680496	3	113	37.6667	-25.6446	-8.52748	-0.460299	0.399089	0.859388	0.0358042	hypo	ZEB2	-64295	1904
chr19	10193605	10193746	8662271	8662274	1443839	4	142	35.5	-41.3858	-7.53185	-0.460197	0.130399	0.590596	0.0342532	hypo	S1PR2	-37525	1905
chr5	81287245	81287546	3093061	3093066	2583197	6	302	50.3333	-62.6174	-10.3386	-0.46009	0.489038	0.949128	0.0319468	hypo	ZCCHC9	14043	1906
chr11	48093539	48093873	6028667	6028672	516740	6	335	55.8333	-67.2388	-11.0907	-0.460023	0.42469	0.884713	0.0353863	hypo	NA	NA	1908
chr6	137870281	137870458	3872997	3873001	2895246	5	178	35.6	-54.8309	-10.9154	-0.460019	0.0653928	0.525411	0.0355846	hypo	TNFAIP3	-3092	1909
chr2	196269313	196269713	1433507	1433516	1750161	10	401	40.1	-114.698	-10.5001	-0.459984	0.397055	0.857039	0.036243	hypo	STK17B	92809	1910
chr6	107725794	107726058	3776376	3776381	2854046	6	265	44.1667	-47.1467	-7.71394	-0.45989	0.397938	0.857828	0.0535027	hypo	SCML4	-98258	1911
chr18	63107344	63107450	8550456	8550458	1410925	3	107	35.6667	-32.9544	-10.4857	-0.459862	0.37892	0.838782	0.0356683	hypo	NA	NA	1912
chr8	30655084	30655153	4650948	4650951	3180429	4	70	17.5	-36.2163	-8.88608	-0.459801	0.508473	0.968274	0.0392823	hypo	GTF2E2	-3097	1913
chr3	14560057	14560291	1642835	1642838	1990110	4	235	58.75	-34.0942	-8.04626	-0.459793	0.465288	0.925081	0.037845	hypo	GRIP2	17975	1914
chr17	58631187	58631329	8248536	8248542	1303922	7	143	20.4286	-74.8048	-7.55795	-0.459757	0.217692	0.677449	0.0353491	hypo	TEX14	-60725	1915
chr13	42406465	42407312	6877202	6877216	830327	15	848	56.5333	-90.9856	-5.09017	-0.459731	0.489113	0.948844	0.039022	hypo	NA	NA	1916
chr20	49677624	49677831	9057300	9057304	1870311	5	208	41.6	-38.7891	-7.71145	-0.4597	0.477014	0.936714	0.0376381	hypo	B4GALT5	-36046	1917
chr7	6240665	6241402	4017485	4017500	2945321	16	738	46.125	-177.46	-10.0956	-0.459492	0.483965	0.943457	0.0330442	hypo	CYTH3	-31241	1919
chr8	126372837	126373020	4958928	4958932	3307195	5	184	36.8	-46.7268	-9.30368	-0.459442	0.444533	0.903975	0.0351358	hypo	NA	NA	1920
chr1	110342265	110342411	385922	385924	135751	3	147	49	-30.5059	-10.1568	-0.45926	0.315213	0.774473	0.0334347	hypo	RBM15	-3758	1921
chr11	808341	808743	5878832	5878845	456447	14	403	28.7857	-161.967	-4.73271	-0.459224	0.371501	0.830725	0.0356583	hypo	PIDD1	-1009	1922
chr9	87947297	87947402	5229143	5229145	3413967	3	106	35.3333	-20.4465	-6.62868	-0.459163	0.436774	0.895937	0.0382814	hypo	CDK20	-27350	1923
chr10	119078871	119079137	5826953	5826960	439144	8	267	33.375	-94.4091	-10.6348	-0.459128	0.0302904	0.489418	0.0325929	hypo	EIF3A	-1685	1924
chr9	96478525	96478914	5261512	5261517	3424769	6	390	65	-68.5789	-10.5648	-0.459024	0.474577	0.933601	0.0336239	hypo	HABP4	-28323	1925
chr8	105868476	105868625	4894413	4894415	3279474	3	150	50	-21.5355	-7.11351	-0.458958	0.499631	0.958589	0.0318727	hypo	NA	NA	1926
chr4	4268140	4268182	2258653	2258657	2235495	5	43	8.6	-53.1544	-10.3434	-0.458927	0.477634	0.93656	0.0366812	hypo	TMEM128	19927	1927
chr5	134875301	134875544	3255795	3255798	2654860	4	244	61	-54.6529	-10.1279	-0.458907	0.326217	0.785123	0.0314632	hypo	TXNDC15	-1497	1928
chr1	212696627	212697141	665085	665097	237387	13	515	39.6154	-115.464	-6.40723	-0.458899	0.482385	0.941284	0.0356352	hypo	BATF3	-2843	1929
chr5	175480139	175480462	3394360	3394372	2708491	13	324	24.9231	-101.261	-6.17923	-0.458861	0.0948969	0.553758	0.042419	hypo	SFXN1	-3076	1930
chr5	111902276	111902534	3181488	3181491	2624051	4	259	64.75	-21.9361	-5.42556	-0.458657	0.400372	0.859029	0.0328081	hypo	NREP	-94929	1931
chr3	142270368	142270550	2052340	2052344	2155757	5	183	36.6	-51.8654	-9.98408	-0.458599	0.490218	0.948817	0.0366097	hypo	GK5	44760	1932
chr10	22631068	22631096	5501395	5501397	317321	3	29	9.66667	-13.9719	-4.63835	-0.458539	0.266928	0.725468	0.0444711	hypo	PIP4K2A	-83458	1933
chr13	66579362	66579552	6951279	6951281	862299	3	191	63.6667	-14.6084	-4.77664	-0.458474	0.513438	0.971912	0.0326921	hypo	NA	NA	1935
chr14	82987461	82987840	7324455	7324460	1011275	6	380	63.3333	-42.5131	-6.62714	-0.458442	0.402673	0.861115	0.033607	hypo	NA	NA	1936
chr12	14401748	14402170	6366663	6366672	641669	10	423	42.3	-48.1778	-4.72485	-0.45838	0.45455	0.91293	0.0379353	hypo	ATF7IP	-36115	1937
chr16	11614040	11614228	7751859	7751861	1156867	3	189	63	-24.3045	-7.95527	-0.458377	0.431971	0.890348	0.0518425	hypo	LITAF	-22152	1938
chr9	35073811	35073894	5134419	5134422	3377659	4	84	21	-48.7007	-10.3247	-0.4583	0.530826	0.989125	0.0344761	hypo	VCP	561	1939
chr10	21612691	21613171	5497408	5497416	315900	9	481	53.4444	-122.81	-11.3399	-0.458276	0.512317	0.970593	0.0314505	hypo	MLLT10	-78525	1941
chr19	49928373	49928586	8840931	8840944	1487801	14	214	15.2857	-150.177	-6.65721	-0.458234	0.235367	0.693601	0.037938	hypo	ATF5	115	1942
chr3	152567008	152567228	2083448	2083450	2169583	3	221	73.6667	-18.8771	-6.16574	-0.458159	0.502721	0.96088	0.0334203	hypo	NA	NA	1943
chr20	48767490	48767582	9052970	9052973	1869096	4	93	23.25	-39.6128	-9.65228	-0.458148	0.383893	0.842041	0.0386247	hypo	PREX1	-60300	1944
chr5	57172161	57172242	3017208	3017210	2552790	3	82	27.3333	-35.9055	-9.25978	-0.458128	0.15911	0.617238	0.0328242	hypo	GPBP1	1705	1945
chr19	45377172	45377267	8814448	8814452	1482778	5	96	19.2	-52.0839	-10.2429	-0.458017	0.477818	0.935835	0.036008	hypo	ERCC2	6253	1947
chr9	106981566	106981583	5295882	5295884	3438732	3	18	6	-22.4603	-7.46115	-0.457988	0.49359	0.951578	0.0316837	hypo	RP11-508N12.4	-58216	1948
chr18	28174632	28174893	8440011	8440013	1364386	3	262	87.3333	-22.8718	-6.13696	-0.45798	0.260285	0.718264	0.0345643	hypo	CDH2	-2552	1949
chr12	59181556	59181818	6516231	6516233	698166	3	263	87.6667	-18.191	-6.01094	-0.457965	0.443009	0.900974	0.0324346	hypo	NA	NA	1950
chr10	120637889	120638018	5832887	5832889	441049	3	130	43.3333	-20.6392	-6.45445	-0.45795	0.4486	0.906549	0.0326518	hypo	NA	NA	1951
chr5	131270661	131271021	3241620	3241622	2650378	3	361	120.333	-17.3761	-5.2846	-0.457907	0.0755484	0.533455	0.0419985	hypo	CDC42SE2	-25167	1952
chr5	131261774	131262268	3241556	3241560	2650370	5	495	99	-27.0313	-4.64001	-0.4579	0.512172	0.970072	0.0407989	hypo	CDC42SE2	-16280	1953
chr10	119120162	119120501	5827306	5827310	439196	5	340	68	-64.616	-12.1014	-0.457873	0.436468	0.894341	0.0348503	hypo	FAM45A	-16075	1954
chr10	95236314	95236469	5742429	5742432	408012	4	156	39	-42.3732	-10.1109	-0.457837	0.424216	0.882053	0.0323911	hypo	ACSM6	-42113	1955
chr9	36323855	36324103	5139455	5139460	3379255	6	249	41.5	-60.0708	-9.37128	-0.45761	0.471695	0.929305	0.0366216	hypo	GNE	46798	1956
chr2	174608108	174608342	1369849	1369853	1721436	5	235	47	-47.5601	-9.26999	-0.457514	0.482158	0.939671	0.0375508	hypo	WIPF1	-74573	1957
chr3	46299488	46299536	1744634	1744636	2032368	3	49	16.3333	-25.1838	-8.30619	-0.457293	0.180835	0.638128	0.0364267	hypo	CCR2	54197	1959
chr12	27824488	27824765	6411911	6411919	660424	9	278	30.8889	-92.1842	-9.71183	-0.45714	0.421633	0.878773	0.0334585	hypo	KLHL42	-44467	1960
chr20	6727284	6727418	8910931	8910934	1818184	4	135	33.75	-25.242	-6.16457	-0.457119	0.447414	0.904533	0.0344077	hypo	BMP2	40245	1961
chr11	2217143	2217201	5882795	5882797	457273	3	59	19.6667	-18.8249	-6.11237	-0.457113	0.453261	0.910374	0.0412905	hypo	TH	45265	1962
chr15	41334785	41334839	7478399	7478404	1064889	6	55	9.16667	-69.8402	-11.0165	-0.457072	0.511192	0.968264	0.0344016	hypo	NUSAP1	-2090	1964
chr11	117093879	117093984	6245065	6245067	599778	3	106	35.3333	-30.1767	-10.0139	-0.457034	0.389239	0.846273	0.0385105	hypo	SIK3	-4452	1965
chr5	140533245	140533705	3276031	3276046	2661950	16	461	28.8125	-198.427	-8.40407	-0.457017	0.49289	0.949906	0.0362561	hypo	EIF4EBP3	13960	1966
chr19	10107071	10107179	8661698	8661703	1443740	6	109	18.1667	-53.8582	-5.06766	-0.456927	0.0354969	0.492424	0.0365187	hypo	PPAN	-781	1967
chr6	255532	255817	3419693	3419696	2714851	4	286	71.5	-37.4539	-9.19865	-0.456917	0.496687	0.953605	0.0410889	hypo	DUSP22	35812	1968
chr11	810820	811247	5878856	5878867	456448	12	428	35.6667	-146.682	-6.52036	-0.456819	0.0653188	0.522138	0.0341986	hypo	PIDD1	1066	1969
chr1	234150685	234150789	739106	739108	265706	3	105	35	-26.6694	-8.83559	-0.45681	0.481114	0.937924	0.0320344	hypo	NA	NA	1970
chr11	131604169	131604292	6297691	6297693	618576	3	124	41.3333	-16.6962	-5.5204	-0.456711	0.380687	0.837398	0.0405636	hypo	NA	NA	1971
chr21	40477398	40477497	9217376	9217379	1926433	4	100	25	-30.9586	-7.65285	-0.456509	0.431082	0.887591	0.0327107	hypo	NA	NA	1973
chr6	42224843	42224934	3583370	3583372	2769886	3	92	30.6667	-37.5867	-12.4071	-0.456429	0.462447	0.918876	0.032064	hypo	MRPS10	6977	1974
chr1	168542610	168542783	524426	524428	179879	3	174	58	-34.2319	-11.0538	-0.456425	0.464479	0.920904	0.0335378	hypo	XCL2	-1213	1975
chr17	45313499	45313821	8200587	8200590	1287581	4	323	80.75	-34.5292	-8.49311	-0.456371	0.0580067	0.514378	0.0393502	hypo	MAP3K14	-3218	1976
chr6	106099003	106099073	3769722	3769724	2851766	3	71	23.6667	-20.4697	-5.66054	-0.456353	0.0697833	0.526136	0.0457076	hypo	PRDM1	-12682	1977
chr1	31942852	31943178	126386	126393	33502	8	327	40.875	-64.0106	-5.33259	-0.456295	0.25814	0.714436	0.0409045	hypo	PTP4A2	-1677	1978
chr12	18997591	18997828	6381284	6381286	648062	3	238	79.3333	-16.6396	-5.22528	-0.456285	0.450984	0.907269	0.0322557	hypo	NA	NA	1979
chr7	25117623	25117864	4081343	4081345	2971212	3	242	80.6667	-31.6953	-10.316	-0.456265	0.466454	0.922719	0.035538	hypo	CYCS	-7496	1980
chr12	128569847	128570939	6762844	6762858	790630	15	1093	72.8667	-161.579	-9.34269	-0.456258	0.395094	0.851352	0.0342881	hypo	NA	NA	1981
chr5	98337075	98337254	3142996	3142999	2606050	4	180	45	-32.5535	-7.81914	-0.456209	0.320369	0.776578	0.0326146	hypo	NA	NA	1982
chr19	38427131	38427880	8783044	8783062	1474697	19	750	39.4737	-152.16	-5.575	-0.456194	0.465592	0.921787	0.0384846	hypo	RASGRP4	825	1983
chr6	106164699	106164831	3769977	3769980	2851857	4	133	33.25	-39.2489	-9.52447	-0.456175	0.335474	0.791649	0.0372435	hypo	PRDM1	-78378	1984
chr10	14605078	14605531	5468263	5468266	305791	4	454	113.5	-40.6076	-6.6132	-0.456063	0.125285	0.581348	0.0392685	hypo	NA	NA	1986
chr21	19427832	19428222	9140950	9140955	1897595	6	391	65.1667	-32.2841	-5.17467	-0.456027	0.473393	0.92942	0.0343049	hypo	NA	NA	1987
chr1	151994687	151994763	465466	465469	158706	4	77	19.25	-36.1876	-6.95688	-0.455914	0.401665	0.857579	0.0353178	hypo	S100A10	296	1989
chr2	234808355	234808459	1569376	1569378	1802010	3	105	35	-18.1556	-5.87047	-0.455801	0.493714	0.949516	0.0322314	hypo	NA	NA	1990
chr10	88881679	88881755	5720380	5720383	399496	4	77	19.25	-42.3581	-8.29676	-0.45577	0.148313	0.604082	0.0357962	hypo	STAMBPL1	-1944	1991
chr12	5950561	5950831	6332632	6332634	630556	3	271	90.3333	-22.9749	-7.41672	-0.455708	0.43485	0.890557	0.0387851	hypo	ANO2	4328	1992
chr3	36647599	36647685	1713273	1713275	2020018	3	87	29	-19.1998	-6.37998	-0.455671	0.450688	0.906359	0.0315702	hypo	DCLK3	-92175	1993
chr12	118017672	118017817	6713504	6713508	777057	5	146	29.2	-50.9548	-7.03887	-0.455494	0.462279	0.917773	0.0396474	hypo	RFC5	-4083	1994
chr10	61992950	61993150	5630352	5630354	365492	3	201	67	-30.0391	-9.63564	-0.455472	0.352175	0.807647	0.0344298	hypo	ARID5B	-91649	1995
chr15	97002812	97003197	7683093	7683097	1137182	5	386	77.2	-31.004	-6.17933	-0.455329	0.419954	0.875283	0.0337414	hypo	NA	NA	1996
chr2	232773808	232774291	1561749	1561759	1799416	11	484	44	-134.996	-11.8642	-0.455277	0.504796	0.960074	0.0316015	hypo	KCNJ13	-2276	1997
chr14	45869686	45869807	7192829	7192831	961400	3	122	40.6667	-20.4319	-6.77304	-0.455226	0.417765	0.872991	0.0324484	hypo	NA	NA	1998
chr17	56400887	56400970	8240371	8240373	1301167	3	84	28	-17.8956	-5.92341	-0.455017	0.47521	0.930227	0.032793	hypo	NA	NA	2000
chr3	71938810	71939269	1839466	1839470	2065685	5	460	92	-38.4494	-7.40149	-0.454849	0.452417	0.907266	0.0339241	hypo	NA	NA	2001
chr12	122525139	122525475	6737553	6737571	782985	19	337	17.7368	-167.524	-4.82051	-0.454776	0.0964547	0.551231	0.0418348	hypo	RSRC2	-1524	2002
chr5	14109929	14110132	2887580	2887583	2499368	4	204	51	-34.9892	-8.48468	-0.454751	0.458613	0.913364	0.0346296	hypo	TRIO	33569	2003
chr10	1110050	1110480	5414606	5414611	287543	6	431	71.8333	-71.3578	-11.3193	-0.454695	0.270704	0.7254	0.0350304	hypo	WDR37	-60511	2004
chr2	82451303	82451436	1084171	1084173	1607756	3	134	44.6667	-15.2479	-5.0434	-0.454556	0.402942	0.857498	0.0314216	hypo	NA	NA	2005
chr1	9942129	9942383	33427	33434	8618	8	255	31.875	-106.141	-6.04894	-0.454545	0.338849	0.793394	0.032193	hypo	LZIC	-1023	2006
chr7	34991997	34992705	4113431	4113440	2984220	10	709	70.9	-111.75	-8.84675	-0.454539	0.470207	0.924746	0.0323846	hypo	DPY19L1	-45565	2007
chr14	55336867	55337074	7225554	7225556	974376	3	208	69.3333	-22.4426	-7.43661	-0.454521	0.400001	0.854522	0.0399918	hypo	FBXO34	-65563	2008
chr2	173359917	173360044	1365286	1365289	1719741	4	128	32	-40.0556	-9.58322	-0.454486	0.489165	0.943651	0.0367636	hypo	CDCA7	-5096	2009
chr6	144152537	144152794	3893877	3893879	2903847	3	258	86	-34.9233	-9.81538	-0.454465	0.532512	0.986977	0.0324929	hypo	STX11	-2010	2010
chr11	117979795	117980012	6248134	6248136	600761	3	218	72.6667	-28.9937	-9.28012	-0.454366	0.38211	0.836476	0.037728	hypo	IL10RA	6335	2013
chr10	116909863	116910080	5819478	5819480	436226	3	218	72.6667	-24.3364	-8.06527	-0.454352	0.456301	0.910653	0.0317405	hypo	ENO4	-60350	2014
chr16	327004	327136	7702285	7702292	1143874	8	133	16.625	-89.5784	-9.01035	-0.454239	0.287883	0.742123	0.0394215	hypo	AXIN1	-25536	2015
chr3	5123454	5123934	1610614	1610621	1978461	8	481	60.125	-92.3968	-7.46102	-0.454215	0.308539	0.762754	0.033116	hypo	ARL8B	-1233	2016
chr2	73963908	73964073	1057826	1057832	1596240	7	166	23.7143	-91.6914	-13.0447	-0.454178	0.276792	0.730971	0.0336814	hypo	TET3	22330	2017
chr17	80254968	80255452	8341870	8341876	1330801	7	485	69.2857	-59.9566	-4.80126	-0.454101	0.360623	0.814724	0.0398193	hypo	RNF213	5413	2018
chr1	23340359	23340616	88099	88101	23514	3	258	86	-38.5998	-12.6419	-0.454046	0.293597	0.747643	0.0312321	hypo	HNRNPR	-3719	2019
chr5	139460146	139460228	3271795	3271800	2660667	6	83	13.8333	-79.0759	-12.7547	-0.453994	0.468036	0.92203	0.0310408	hypo	ECSCR	-2478	2020
chr7	148506676	148506760	4499934	4499937	3128208	4	85	21.25	-43.3932	-9.89076	-0.45396	0.456662	0.910622	0.0312168	hypo	C7orf33	83804	2021
chr10	124695126	124695364	5846293	5846298	445899	6	239	39.8333	-42.9728	-6.45632	-0.453952	0.482745	0.936697	0.0395456	hypo	FAM53B	-48904	2022
chr1	3891022	3891514	9070	9075	1843	6	493	82.1667	-56.0267	-5.89267	-0.45395	0.317665	0.771615	0.0422851	hypo	C1orf174	-8778	2023
chr8	52078510	52078816	4718952	4718955	3206658	4	307	76.75	-30.1409	-7.44784	-0.453932	0.452897	0.906829	0.0330073	hypo	NA	NA	2024
chr12	102530044	102530162	6654069	6654071	756884	3	119	39.6667	-17.1881	-5.7022	-0.453781	0.474528	0.928308	0.0336748	hypo	IGF1	49398	2026
chr20	53146835	53146899	9072750	9072753	1874809	4	65	16.25	-32.6832	-8.07442	-0.453774	0.446682	0.900456	0.0355983	hypo	NA	NA	2027
chr3	38953629	38953835	1720509	1720512	2022872	4	207	51.75	-29.4787	-7.19031	-0.453762	0.474139	0.927901	0.0314476	hypo	SCN11A	3067	2028
chr2	38697243	38697488	934664	934668	1548999	5	246	49.2	-41.8034	-7.82523	-0.453648	0.463437	0.917085	0.0350886	hypo	GALM	-31332	2030
chr15	90933843	90933980	7660546	7660548	1128659	3	138	46	-30.2372	-9.21125	-0.453616	0.315949	0.769564	0.0364551	hypo	HDDC3	1273	2032
chrX	9351468	9351616	9399961	9399966	3479817	6	149	24.8333	-61.9787	-9.72063	-0.453574	0.212529	0.666103	0.0393065	hypo	NA	NA	2033
chr15	93223585	93223698	7669356	7669361	1131741	6	114	19	-58.0899	-9.35822	-0.453537	0.493507	0.947045	0.0350076	hypo	NA	NA	2034
chr17	4396120	4396809	8038442	8038457	1243544	16	690	43.125	-160.648	-5.39513	-0.453466	0.445678	0.899144	0.0377987	hypo	UBE2G1	29491	2036
chr3	39056417	39056556	1720852	1720855	2023019	4	140	35	-42.2031	-10.3358	-0.453432	0.528644	0.982076	0.0341215	hypo	WDR48	-4418	2037
chr5	143228967	143229269	3286418	3286421	2665388	4	303	75.75	-41.0263	-9.38992	-0.453231	0.232992	0.686223	0.0362367	hypo	NA	NA	2039
chr4	52714651	52714952	2409489	2409492	2296540	4	302	75.5	-43.0707	-8.63251	-0.453224	0.529169	0.982394	0.0341878	hypo	ERVMER34-1	-36687	2040
chr6	158211981	158212246	3946340	3946345	2923318	6	266	44.3333	-64.1723	-9.95267	-0.453203	0.507594	0.960797	0.03581	hypo	TULP4	19989	2041
chr2	68739695	68739721	1039097	1039099	1589686	3	27	9	-16.9182	-5.53078	-0.453146	0.280291	0.733437	0.0419431	hypo	ARHGAP25	-60093	2042
chr1	110091056	110091162	385318	385321	135504	4	107	26.75	-27.6234	-6.89341	-0.453131	0.44797	0.901101	0.0357153	hypo	ALX3	20355	2043
chr5	165170484	165170736	3356719	3356721	2694593	3	253	84.3333	-18.825	-6.21825	-0.453044	0.516576	0.96962	0.0305887	hypo	NA	NA	2044
chr4	176321574	176321835	2789776	2789779	2462463	4	262	65.5	-42.1898	-7.59713	-0.453024	0.0939019	0.546926	0.0370481	hypo	SPCS3	-1609	2045
chr8	16595549	16595817	4597309	4597313	3161281	5	269	53.8	-24.6309	-4.82697	-0.452936	0.484078	0.937014	0.0331073	hypo	MSR1	28058	2046
chr6	56782743	56783029	3629521	3629524	2788948	4	287	71.75	-28.6983	-6.97957	-0.452887	0.480709	0.933596	0.0313883	hypo	NA	NA	2048
chr4	112273812	112273947	2591232	2591237	2376151	6	136	22.6667	-53.3812	-8.34967	-0.452854	0.459725	0.912579	0.0371002	hypo	ALPK1	11561	2049
chr9	1879539	1879754	5024278	5024281	3332162	4	216	54	-38.143	-9.50773	-0.452845	0.465566	0.918411	0.0323023	hypo	NA	NA	2050
chr14	72095671	72095907	7284021	7284023	996798	3	237	79	-25.6155	-8.24543	-0.452797	0.433215	0.886012	0.0317635	hypo	NA	NA	2051
chr2	37623903	37624012	930516	930518	1547532	3	110	36.6667	-23.4393	-7.76743	-0.452729	0.221068	0.673797	0.0396996	hypo	NA	NA	2052
chr10	110086177	110086640	5796472	5796477	427255	6	464	77.3333	-78.2037	-11.245	-0.452727	0.475536	0.928263	0.0339481	hypo	ADD3	-89808	2053
chr10	3852235	3852798	5424407	5424414	291082	8	564	70.5	-87.8872	-10.6697	-0.452683	0.332885	0.785567	0.0355781	hypo	KLF6	66953	2054
chr6	33578333	33578458	3551462	3551464	2759520	3	126	42	-36.9365	-12.2967	-0.452654	0.142842	0.595496	0.0329856	hypo	BAK1	-1834	2056
chr17	2069423	2069951	8026050	8026066	1240744	17	529	31.1176	-175.988	-7.86761	-0.452622	0.485791	0.938413	0.0366106	hypo	HIC1	-15268	2057
chr9	137397590	137398285	5406576	5406594	3474230	19	696	36.6316	-183.312	-5.13066	-0.452586	0.402012	0.854598	0.0405736	hypo	EXD3	-24976	2058
chr2	239138235	239138347	1584469	1584471	1806995	3	113	37.6667	-33.0402	-10.3495	-0.45249	0.531545	0.984035	0.0347981	hypo	AC017028.10	-24009	2059
chr14	49631347	49631604	7203899	7203908	966538	10	258	25.8	-80.1992	-5.71051	-0.452422	0.385496	0.837919	0.04312	hypo	DNAAF2	-3625	2060
chr12	12358465	12358673	6358707	6358711	638844	5	209	41.8	-55.6096	-8.34446	-0.4524	0.405789	0.858189	0.0353961	hypo	LOH12CR1	-1385	2061
chr11	62652057	62652305	6064473	6064479	530836	7	249	35.5714	-67.8104	-8.40167	-0.452369	0.225128	0.677498	0.0398941	hypo	INTS5	-996	2062
chr19	57282848	57283901	8878110	8878127	1496683	18	1054	58.5556	-187.368	-7.79366	-0.452307	0.387137	0.839444	0.0377475	hypo	ZNF460	-2796	2063
chr1	71874818	71875155	269359	269361	84815	3	338	112.667	-16.5384	-5.38282	-0.452058	0.498268	0.950326	0.0317019	hypo	NA	NA	2064
chr15	37409612	37409886	7463685	7463688	1059713	4	275	68.75	-23.8205	-5.92449	-0.452037	0.41925	0.871287	0.0341486	hypo	NA	NA	2065
chrX	1528442	1528932	9390042	9390050	3476331	9	491	54.5556	-87.3171	-8.5503	-0.452023	0.47464	0.926663	0.0412168	hypo	NA	NA	2066
chr17	68249275	68249654	8294045	8294051	1316904	7	380	54.2857	-56.999	-7.14641	-0.451917	0.0908539	0.54277	0.0405112	hypo	AMZ2	-1700	2067
chr16	48608773	48609171	7858715	7858730	1186800	16	399	24.9375	-159.261	-6.05349	-0.451907	0.0653709	0.517278	0.0403954	hypo	N4BP1	-10976	2068
chr1	230328543	230328699	725269	725273	260429	5	157	31.4	-41.1037	-7.64843	-0.451889	0.480731	0.93262	0.0352722	hypo	PGBD5	-97029	2069
chr15	22264510	22264797	7412530	7412534	1041681	5	288	57.6	-51.7485	-10.1048	-0.451878	0.362421	0.814298	0.0362641	hypo	NA	NA	2070
chr11	62851105	62851607	6066112	6066120	531060	9	503	55.8889	-93.5041	-8.98007	-0.451789	0.352152	0.803942	0.0349752	hypo	SLC3A2	4494	2071
chr22	24409804	24409897	9272384	9272388	1941591	5	94	18.8	-48.5639	-9.58475	-0.451763	0.297032	0.748794	0.0381278	hypo	ADORA2A	7981	2072
chr10	130927117	130927354	5868448	5868450	453664	3	238	79.3333	-24.1908	-7.64287	-0.451715	0.412825	0.86454	0.033636	hypo	NA	NA	2073
chr7	30596560	30596697	4100177	4100182	2978525	6	138	23	-75.866	-11.0889	-0.451689	0.407057	0.858746	0.0321578	hypo	GARS	-1878	2074
chr7	122335280	122335409	4409436	4409438	3093476	3	130	43.3333	-16.3323	-5.40961	-0.451616	0.421746	0.873362	0.0340434	hypo	FEZF1	24588	2075
chr12	110009103	110009659	6679121	6679130	766556	10	557	55.7	-79.5428	-4.86397	-0.451604	0.496303	0.947907	0.0384802	hypo	ANKRD13A	-9916	2076
chr7	103155523	103155913	4350232	4350238	3067525	7	391	55.8571	-76.4045	-10.6459	-0.451462	0.391998	0.84346	0.0363989	hypo	NAPEPLD	5962	2077
chr16	10874712	10875289	7748867	7748876	1156084	10	578	57.8	-89.3006	-8.57811	-0.451453	0.463892	0.915345	0.0376288	hypo	CIITA	1908	2078
chr7	123770215	123770943	4413689	4413707	3095386	19	729	38.3684	-178.116	-9.2164	-0.451443	0.487302	0.938745	0.0339672	hypo	WASL	21147	2079
chr4	62520455	62520717	2440616	2440618	2309674	3	263	87.6667	-14.7616	-4.73185	-0.45142	0.438456	0.889876	0.0365466	hypo	NA	NA	2080
chr6	105461073	105461095	3767639	3767641	2850876	3	23	7.66667	-22.081	-7.31533	-0.451415	0.494768	0.946183	0.0375766	hypo	PREP	57988	2081
chr2	110211596	110211720	1166733	1166735	1636776	3	125	41.6667	-21.8126	-7.03046	-0.45136	0.323935	0.775295	0.0386635	hypo	NPHP1	6529	2082
chr19	54273823	54274451	8863317	8863323	1493113	7	629	89.8571	-41.7219	-5.33298	-0.451209	0.420035	0.871243	0.0354511	hypo	LILRB2	-6732	2083
chr10	68957284	68957456	5655907	5655909	375027	3	173	57.6667	-36.3611	-6.46592	-0.451176	0.0533252	0.504501	0.0339732	hypo	DDX21	-1155	2084
chr12	111460980	111461054	6686630	6686632	768445	3	75	25	-39.0492	-12.5774	-0.451167	0.507713	0.95888	0.0327667	hypo	SH2B3	-55031	2085
chr4	124652942	124653226	2627958	2627961	2392485	4	285	71.25	-24.9691	-5.70524	-0.451151	0.481114	0.932265	0.0338575	hypo	ANKRD50	-59505	2086
chr8	135472509	135472717	4986965	4986967	3319317	3	209	69.6667	-22.9554	-6.91756	-0.451077	0.479147	0.930224	0.0341465	hypo	KHDRBS3	-15051	2087
chr6	42369220	42369558	3583863	3583868	2770069	6	339	56.5	-58.5186	-9.36917	-0.451021	0.316758	0.767779	0.0358432	hypo	TRERF1	-82492	2088
chr14	62705427	62705594	7250288	7250290	984378	3	168	56	-24.5374	-8.12654	-0.451005	0.422488	0.873493	0.0327036	hypo	NA	NA	2089
chr12	124546370	124546571	6747862	6747866	785312	5	202	40.4	-40.8788	-5.40258	-0.451	0.404489	0.855489	0.0375985	hypo	NCOR2	-21017	2090
chr8	125509341	125509596	4956379	4956383	3306059	5	256	51.2	-44.7323	-8.64832	-0.450914	0.439236	0.89015	0.0382372	hypo	TRIB1	-79019	2091
chr9	89419787	89420035	5235037	5235043	3415936	7	249	35.5714	-36.7369	-4.7327	-0.45088	0.233602	0.684483	0.0453714	hypo	SEMA4D	-78094	2092
chr22	34271044	34271475	9313969	9313973	1953930	5	432	86.4	-31.3752	-5.76028	-0.450876	0.431699	0.882575	0.0323472	hypo	NA	NA	2093
chr1	161626885	161627140	501879	501886	170491	8	256	32	-87.2158	-9.24126	-0.450858	0.484673	0.935532	0.0376667	hypo	FCGR3B	-4822	2094
chr10	57618420	57618595	5616885	5616887	359531	3	176	58.6667	-14.34	-4.76638	-0.450811	0.305172	0.755983	0.0344541	hypo	NA	NA	2095
chr11	38630906	38631052	5996087	5996089	504655	3	147	49	-19.5024	-6.3925	-0.450674	0.341147	0.791821	0.0339895	hypo	NA	NA	2097
chr13	27131308	27131511	6824541	6824544	809490	4	204	51	-46.4852	-11.61	-0.45064	0.198755	0.649395	0.0318367	hypo	USP12	-40384	2098
chr17	32522847	32522917	8146504	8146509	1272929	6	71	11.8333	-72.3881	-11.2591	-0.450607	0.420996	0.871603	0.0366188	hypo	CDK5R1	-36227	2099
chr7	11651117	11651169	4036125	4036127	2952560	3	53	17.6667	-17.5098	-5.82725	-0.450558	0.433065	0.883622	0.0323956	hypo	NA	NA	2100
chr9	18773594	18773867	5080714	5080717	3355536	4	274	68.5	-21.9863	-5.34196	-0.450497	0.435368	0.885866	0.0364555	hypo	NA	NA	2101
chr3	71978478	71978700	1839572	1839574	2065733	3	223	74.3333	-22.2933	-7.16889	-0.450367	0.408336	0.858703	0.0428777	hypo	NA	NA	2102
chr7	130648550	130649004	4436902	4436908	3104429	7	455	65	-67.0932	-8.99846	-0.450178	0.433128	0.883306	0.0382175	hypo	COPG2	-19743	2103
chr9	82085800	82086238	5208414	5208417	3405921	4	439	109.75	-30.7027	-6.95538	-0.450174	0.491157	0.941331	0.0315906	hypo	SPATA31D1	-97027	2104
chr5	19191353	19191536	2905528	2905530	2506178	3	184	61.3333	-16.6361	-5.48593	-0.450143	0.411086	0.861229	0.0312979	hypo	NA	NA	2106
chr3	134104241	134104430	2024362	2024364	2145033	3	190	63.3333	-22.1441	-7.2969	-0.450142	0.471494	0.921636	0.0322113	hypo	SLCO2A1	52056	2107
chr19	38636074	38636079	8784196	8784198	1474929	3	6	2	-34.1915	-11.3953	-0.450076	0.483389	0.933465	0.0351881	hypo	ACTN4	11569	2109
chr6	56461458	56461623	3628477	3628479	2788499	3	166	55.3333	-19.6441	-6.49643	-0.450067	0.489495	0.939562	0.0326822	hypo	COL21A1	67363	2110
chr11	67657231	67657732	6087481	6087488	536130	8	502	62.75	-80.4232	-8.94984	-0.450055	0.401242	0.851297	0.0358534	hypo	ACY3	6571	2111
chr16	11738941	11739349	7752480	7752488	1157019	9	409	45.4444	-90.3506	-9.58631	-0.450006	0.493342	0.943348	0.0365693	hypo	TXNDC11	-3528	2112
chr11	109015383	109015562	6218725	6218729	589104	5	180	36	-26.4907	-5.219	-0.449968	0.488673	0.938641	0.0320479	hypo	NA	NA	2113
chr10	125096246	125096727	5848351	5848358	446413	8	482	60.25	-64.3764	-6.4598	-0.449951	0.427799	0.87775	0.0327239	hypo	CTBP2	-64442	2114
chr4	80007835	80008078	2492433	2492435	2332836	3	244	81.3333	-31.3298	-10.2909	-0.449808	0.368207	0.818015	0.0365381	hypo	NA	NA	2115
chr13	113585716	113586118	7103163	7103169	925763	7	403	57.5714	-78.1657	-5.5366	-0.44944	0.216706	0.666146	0.0341751	hypo	TFDP1	-994	2117
chr6	36422647	36422902	3563062	3563065	2762856	4	256	64	-45.3369	-8.77857	-0.449404	0.287966	0.73737	0.0340083	hypo	KCTD20	19864	2118
chr19	4709328	4709532	8631752	8631759	1437596	8	205	25.625	-92.375	-9.49949	-0.4493	0.484031	0.933331	0.0361381	hypo	DPP9	-15140	2119
chr15	83064995	83065064	7632155	7632157	1118826	3	70	23.3333	-35.2058	-11.5844	-0.449175	0.19807	0.647245	0.0335479	hypo	BTBD1	-2289	2121
chr6	53311207	53311381	3619018	3619020	2784254	3	175	58.3333	-16.9384	-5.58265	-0.449055	0.30465	0.753705	0.0389265	hypo	ELOVL5	-37797	2122
chr10	30622991	30623326	5533231	5533234	328604	4	336	84	-33.4351	-8.18469	-0.449048	0.481902	0.930949	0.0338136	hypo	LYZL2	-6435	2123
chr5	165392254	165392528	3357504	3357507	2694930	4	275	68.75	-21.6378	-4.87298	-0.449047	0.328959	0.778006	0.0331032	hypo	NA	NA	2124
chr3	8629094	8629207	1621515	1621517	1983282	3	114	38	-16.1676	-4.7867	-0.448855	0.484096	0.932951	0.0529419	hypo	NA	NA	2125
chr11	117095983	117096099	6245071	6245074	599782	4	117	29.25	-39.0183	-9.69618	-0.448831	0.238304	0.687135	0.0385105	hypo	SIK3	-2337	2126
chr16	78098264	78098352	7970173	7970176	1225228	4	89	22.25	-37.6543	-8.74827	-0.448755	0.545189	0.993944	0.0379352	hypo	WWOX	1060	2127
chr10	119663698	119663837	5829489	5829491	439771	3	140	46.6667	-36.1305	-11.3783	-0.448678	0.441592	0.89027	0.0339323	hypo	BAG3	-12327	2128
chr13	105421891	105422115	7074817	7074820	915491	4	225	56.25	-20.5527	-4.95336	-0.448561	0.477714	0.926274	0.0355312	hypo	DAOA	43751	2129
chr5	148828478	148828689	3303650	3303652	2672930	3	212	70.6667	-27.3832	-8.67551	-0.448537	0.44375	0.892287	0.0383118	hypo	ADRB2	-3232	2130
chr1	235641749	235642008	746183	746187	267737	5	260	52	-52.5906	-8.15872	-0.448482	0.200099	0.648582	0.0357287	hypo	GNG4	-8745	2131
chr9	130034975	130035420	5381298	5381304	3468086	7	446	63.7143	-42.2352	-5.87572	-0.448409	0.423641	0.872051	0.0380651	hypo	FNBP1	-7773	2132
chr2	41042946	41043200	943175	943178	1552294	4	255	63.75	-22.7434	-4.81872	-0.448351	0.52581	0.974161	0.0340989	hypo	NA	NA	2133
chr16	78778510	78778566	7973063	7973065	1226208	3	57	19	-25.3319	-8.27216	-0.448295	0.474439	0.922734	0.0373496	hypo	NA	NA	2135
chr3	129179720	129180195	2009342	2009353	2138850	12	476	39.6667	-114.216	-8.87823	-0.448289	0.231263	0.679552	0.0348632	hypo	CNBP	-3726	2136
chr18	32382807	32383214	8453778	8453782	1370102	5	408	81.6	-28.684	-5.47189	-0.448209	0.478334	0.926543	0.0345679	hypo	GAREM	-87269	2137
chr2	230978594	230978887	1553894	1553898	1797288	5	294	58.8	-42.2598	-7.82871	-0.448156	0.465374	0.91353	0.0375755	hypo	SPATA3	17233	2138
chr8	57253157	57253271	4737767	4737769	3213890	3	115	38.3333	-25.6227	-8.38282	-0.448065	0.436109	0.884174	0.033917	hypo	NA	NA	2139
chr17	49195873	49195955	8216132	8216135	1291773	4	83	20.75	-51.4584	-12.7468	-0.448061	0.492357	0.940418	0.032657	hypo	ABI3	14271	2140
chr17	39774791	39774930	8174058	8174060	1281280	3	140	46.6667	-14.0221	-4.64993	-0.447905	0.13343	0.581335	0.0493491	hypo	GRB7	-36863	2141
chr2	112763580	112763717	1173692	1173695	1639276	4	138	34.5	-41.7848	-10.0748	-0.447888	0.300583	0.748471	0.0343944	hypo	CKAP2L	-959	2142
chr2	41153046	41153237	943504	943506	1552441	3	192	64	-18.6337	-6.1145	-0.447864	0.525123	0.972987	0.0307538	hypo	NA	NA	2143
chr11	34234722	34235333	5983029	5983041	498837	13	612	47.0769	-88.3198	-6.25697	-0.447852	0.43445	0.882302	0.042007	hypo	NA	NA	2145
chr19	48248622	48248972	8830957	8830965	1486074	9	351	39	-59.9579	-5.25013	-0.447834	0.116002	0.563835	0.0491072	hypo	CARD8	-6973	2146
chr2	20539149	20539225	866977	866979	1524733	3	77	25.6667	-24.4266	-8.10652	-0.447833	0.488543	0.936376	0.0330237	hypo	RHOB	-92074	2147
chr18	22934366	22934689	8421109	8421116	1357062	8	324	40.5	-86.4399	-7.2598	-0.447785	0.238283	0.686068	0.0352865	hypo	NA	NA	2148
chr2	213660739	213661032	1494643	1494646	1773897	4	294	73.5	-20.0869	-4.88336	-0.447784	0.460113	0.907897	0.031398	hypo	NA	NA	2149
chr13	30774296	30774565	6838509	6838514	814413	6	270	45	-64.1368	-10.3417	-0.447759	0.400602	0.848361	0.0342245	hypo	ALOX5AP	-60817	2150
chr12	4217318	4217642	6326707	6326710	628204	4	325	81.25	-41.5647	-8.89031	-0.447734	0.470173	0.917907	0.0328978	hypo	CCND2	56129	2151
chr10	89702726	89702920	5722991	5722994	400605	4	195	48.75	-47.1317	-9.20995	-0.447711	0.476278	0.923989	0.0334193	hypo	KIF20B	-1115	2152
chr2	158170408	158170629	1316711	1316713	1699073	3	222	74	-14.2113	-4.72936	-0.447705	0.40995	0.857655	0.0322673	hypo	NA	NA	2153
chr19	1270633	1270871	8612778	8612780	1434693	3	239	79.6667	-33.7172	-10.9103	-0.447688	0.237455	0.685143	0.0367388	hypo	C19orf24	4566	2154
chr3	69078813	69079082	1829350	1829353	2061679	4	270	67.5	-30.1637	-5.61758	-0.44767	0.349759	0.797429	0.0406532	hypo	UBA3	-1325	2155
chr14	79589807	79590082	7313703	7313705	1006570	3	276	92	-18.8018	-5.99302	-0.447659	0.449101	0.896759	0.0317055	hypo	NA	NA	2156
chr7	10217392	10217726	4031628	4031630	2950556	3	335	111.667	-17.0257	-5.60099	-0.447628	0.435733	0.88336	0.0336103	hypo	NA	NA	2157
chr4	127729131	127729238	2636650	2636652	2396545	3	108	36	-16.2881	-5.20409	-0.447607	0.502961	0.950568	0.0369874	hypo	SLC25A31	1139	2158
chr10	132940610	132940998	5874286	5874298	455443	13	389	29.9231	-121.627	-8.04794	-0.447578	0.288982	0.73656	0.0343723	hypo	CFAP46	-1824	2159
chr14	92442444	92442598	7357014	7357016	1024073	3	155	51.6667	-24.1045	-7.62978	-0.447571	0.312689	0.760261	0.0411733	hypo	RIN3	71175	2160
chrX	41117600	41117646	9418973	9418975	3491132	3	47	15.6667	-31.9786	-10.4288	-0.447506	0.210661	0.658167	0.0399093	hypo	NA	NA	2161
chr22	41945511	41945575	9349045	9349047	1962664	3	65	21.6667	-28.3595	-9.08468	-0.447505	0.495076	0.942581	0.0398937	hypo	CENPM	-1588	2162
chr9	38238390	38238636	5147317	5147319	3381633	3	247	82.3333	-22.8583	-7.04467	-0.447455	0.51242	0.959875	0.0379853	hypo	NA	NA	2163
chr9	132007249	132007386	5390000	5390004	3470172	5	138	27.6	-57.044	-11.171	-0.447445	0.4407	0.888145	0.033124	hypo	MED27	-72521	2164
chr3	19380650	19380778	1657635	1657637	1996424	3	129	43	-17.6128	-5.8383	-0.447408	0.498768	0.946177	0.0339055	hypo	NA	NA	2165
chr19	36488372	36488801	8772719	8772724	1472157	6	430	71.6667	-76.0546	-5.7158	-0.447379	0.303091	0.75047	0.0329993	hypo	ZNF566	-1100	2166
chr2	41663153	41663389	945014	945017	1553141	4	237	59.25	-29.5651	-7.08191	-0.447248	0.525156	0.972404	0.0328832	hypo	NA	NA	2167
chr18	55251586	55251804	8522440	8522448	1400015	9	219	24.3333	-63.0639	-6.69164	-0.447233	0.509527	0.95676	0.0328538	hypo	NA	NA	2168
chr6	159041930	159042071	3950320	3950322	2924443	3	142	47.3333	-24.2512	-6.52333	-0.447228	0.0534493	0.500677	0.0366753	hypo	TAGAP	-3080	2169
chr3	58875075	58875296	1796343	1796345	2047674	3	222	74	-22.0745	-7.26778	-0.447224	0.447367	0.894591	0.032121	hypo	NA	NA	2170
chr21	33938045	33938332	9192936	9192948	1917805	13	288	22.1538	-102.535	-7.69397	-0.447221	0.352167	0.799387	0.0449112	hypo	AP000304.12	6437	2171
chr1	151200142	151200570	461653	461657	157709	5	429	85.8	-65.6842	-9.27021	-0.447188	0.353951	0.801139	0.0325803	hypo	PIP5K1A	-2192	2172
chr20	62304046	62304267	9105260	9105265	1886177	6	222	37	-37.9734	-5.27702	-0.447096	0.311354	0.75845	0.0470601	hypo	ADRM1	-1952	2173
chr13	114268486	114268769	7104581	7104584	926217	4	284	71	-43.7991	-10.5535	-0.447054	0.472613	0.919667	0.0345248	hypo	UPF3A	12814	2175
chr10	43404817	43405048	5578371	5578376	342756	6	232	38.6667	-54.8103	-8.8998	-0.447047	0.0111442	0.458191	0.0341028	hypo	HNRNPF	-4117	2176
chr12	12008554	12008576	6356698	6356700	638336	3	23	7.66667	-31.9305	-10.6162	-0.447039	0.297708	0.744746	0.0364624	hypo	BCL2L14	41267	2177
chr18	13291136	13291185	8405572	8405575	1351442	4	50	12.5	-32.9637	-8.19241	-0.44694	0.426127	0.873067	0.0411533	hypo	LDLRAD4	-73637	2179
chr3	35658288	35658502	1710654	1710656	2018724	3	215	71.6667	-16.1445	-5.37462	-0.4469	0.424575	0.871476	0.0354511	hypo	ARPP21	-19342	2180
chr2	10121445	10121677	833599	833601	1511209	3	233	77.6667	-27.8861	-9.02483	-0.446881	0.198905	0.645786	0.0367732	hypo	RRM2	650	2181
chr5	14415056	14415551	2888688	2888695	2499770	8	496	62	-66.7044	-5.97266	-0.446853	0.149937	0.596791	0.0419144	hypo	NA	NA	2182
chr2	29260239	29260369	900032	900035	1536080	4	131	32.75	-20.0699	-4.99164	-0.446732	0.473765	0.920497	0.0338584	hypo	NA	NA	2183
chr2	111025484	111025557	1168223	1168225	1637401	3	74	24.6667	-24.2875	-7.96136	-0.446598	0.47611	0.922708	0.0334555	hypo	BCL2L11	93820	2184
chr8	29523543	29524258	4646535	4646545	3178920	11	716	65.0909	-102.077	-7.67746	-0.446598	0.47649	0.923088	0.0391302	hypo	NA	NA	2185
chr9	130035838	130035933	5381305	5381310	3468087	6	96	16	-38.2957	-6.34628	-0.446557	0.455919	0.902476	0.0372402	hypo	FNBP1	-7260	2186
chr4	158564705	158565138	2732608	2732611	2438069	4	434	108.5	-28.5733	-6.32058	-0.446547	0.459953	0.9065	0.0321503	hypo	NA	NA	2187
chr4	180380608	180380975	2803425	2803427	2468237	3	368	122.667	-16.1536	-5.24625	-0.44654	0.470685	0.917225	0.0335308	hypo	NA	NA	2188
chr6	30529506	30529936	3539622	3539630	2756155	9	431	47.8889	-89.5372	-8.18615	-0.446438	0.424174	0.870612	0.0372996	hypo	PRR3	26949	2190
chr19	1031513	1031601	8611790	8611793	1434572	4	89	22.25	-42.7932	-10.2293	-0.446407	0.294695	0.741103	0.0399133	hypo	CNN2	-4931	2192
chr16	24668947	24668965	7803739	7803741	1172485	3	19	6.33333	-26.9462	-8.96344	-0.446404	0.358976	0.80538	0.0411402	hypo	TNRC6A	60729	2193
chr10	116537845	116537992	5818125	5818127	435784	3	148	49.3333	-21.607	-7.19701	-0.446391	0.424542	0.870933	0.0338748	hypo	PNLIP	7938	2194
chr2	216499964	216500170	1504513	1504516	1777871	4	207	51.75	-43.5182	-8.02022	-0.4463	0.0326428	0.478943	0.0320566	hypo	SMARCAL1	-87549	2195
chr10	62002003	62002121	5630377	5630379	365504	3	119	39.6667	-31.6602	-10.4703	-0.446268	0.506081	0.952349	0.0344179	hypo	NA	NA	2196
chr3	160027859	160028239	2107116	2107121	2179648	6	381	63.5	-59.4604	-9.60926	-0.44617	0.253762	0.699932	0.034645	hypo	IL12A	-39108	2197
chr4	2954157	2954388	2254461	2254465	2234287	5	232	46.4	-49.6455	-8.74056	-0.446166	0.416391	0.862557	0.0371123	hypo	NOP14	-8996	2198
chr1	20932458	20932693	78483	78488	20815	6	236	39.3333	-71.6052	-11.5866	-0.446109	0.308917	0.755026	0.0336915	hypo	NA	NA	2199
[truncated: 9,358 more rows]

## Sheet: TCMV vs TN
chr	start	end	idxStart	idxEnd	cluster	n	dmrWidth	invdensity	areaStat	maxStat	meanDiff	group1.mean	group2.mean	tstat.sd	direction	nearestGene_name	nearestGene_distToTSS	rank
chr19	51371474	51371487	8847356	8847358	1489301	3	14	4.66667	-49.0393	-16.3296	-0.917234	0.0166517	0.933886	0.0457142	hypo	NKG7	-1227	1
chr12	22410294	22410562	6393288	6393301	652845	14	269	19.2143	-226.861	-16.1258	-0.910969	0.0183758	0.929345	0.0438604	hypo	ST8SIA1	-26478	2
chr2	241763334	241763625	1592886	1592894	1809359	9	292	32.4444	-203.48	-22.4454	-0.908585	0.00689469	0.91548	0.0371728	hypo	GAL3ST2	13199	3
chr17	35878231	35878350	8157921	8157925	1277237	5	120	24	-114.752	-22.8778	-0.904937	0.0211861	0.926123	0.0358332	hypo	CCL5	-2442	4
chr16	57538650	57538731	7887962	7887964	1198129	3	82	27.3333	-69.1432	-23.0001	-0.8967	0.0345661	0.931266	0.0384215	hypo	CCDC102A	2050	5
chr15	55288243	55288580	7529855	7529862	1083553	8	338	42.25	-119.696	-14.6484	-0.89544	0.0519591	0.947399	0.0386368	hypo	PIGB	30379	6
chr1	84995480	84995724	306814	306816	102120	3	245	81.6667	-56.1522	-18.6773	-0.891831	0.0293973	0.921228	0.0368695	hypo	MCOLN2	-1388	8
chr5	76733070	76733203	3075533	3075539	2576931	7	134	19.1429	-147.21	-20.9218	-0.885488	0.0575731	0.943061	0.0370588	hypo	F2R	-17026	9
chr11	88336415	88336495	6155665	6155670	561479	6	81	13.5	-106.838	-17.3767	-0.879009	0.0229983	0.902007	0.0405167	hypo	CTSC	-1291	12
chr6	87738454	87738604	3715407	3715411	2827229	5	151	30.2	-104.361	-20.7776	-0.876837	0.0692222	0.946059	0.0368906	hypo	AKIRIN2	36244	13
chr15	64188439	64188592	7564279	7564284	1095862	6	154	25.6667	-144.344	-23.305	-0.876487	0.102603	0.97909	0.0357356	hypo	PPIB	25233	14
chr11	88335727	88336001	6155662	6155664	561478	3	275	91.6667	-52.9389	-16.9997	-0.876485	0.110524	0.987009	0.0405167	hypo	CTSC	-1785	15
chr20	49282013	49282171	9055688	9055691	1869805	4	159	39.75	-68.7331	-17.038	-0.871176	0.0516681	0.922844	0.0364052	hypo	ZNFX1	3586	16
chr7	22855632	22856021	4072720	4072728	2968114	9	390	43.3333	-178.994	-18.9533	-0.870898	0.10735	0.978247	0.0370947	hypo	TOMM7	32779	17
chr17	59842626	59843221	8255621	8255632	1305645	12	596	49.6667	-191.552	-15.515	-0.868437	0.0478137	0.916251	0.0398643	hypo	TUBD1	-49723	18
chr11	86246437	86246821	6149392	6149398	558755	7	385	55	-100.445	-11.8891	-0.867837	0.0509455	0.918783	0.0455482	hypo	EED	-1892	19
chr17	47736612	47736804	8209502	8209504	1290027	3	193	64.3333	-16.0048	-5.2785	-0.865203	0.0356417	0.900845	0.0479675	hypo	TBX21	-3367	20
chr2	9656250	9656387	831736	831740	1510656	5	138	27.6	-110.561	-21.7288	-0.863417	0.0772958	0.940713	0.036248	hypo	YWHAQ	25235	22
chr2	197501694	197501869	1438013	1438017	1751829	5	176	35.2	-108.395	-20.973	-0.863091	0.079622	0.942713	0.0365131	hypo	HSPE1-MOB4	-1280	23
chr10	6141836	6141927	5432959	5432962	294090	4	92	23	-81.2373	-20.258	-0.860572	0.0686202	0.929193	0.0392982	hypo	PFKFB3	3006	24
chr17	35879461	35879621	8157926	8157936	1277238	11	161	14.6364	-238.09	-21.4386	-0.859554	0.0153633	0.874918	0.0357204	hypo	CCL5	-1171	25
chr10	67850237	67850286	5649150	5649152	373431	3	50	16.6667	-66.6282	-22.0528	-0.858303	0.0550412	0.913345	0.0358424	hypo	DNAJC12	12070	26
chr17	16440711	16440839	8093481	8093488	1259118	8	129	16.125	-168.464	-20.7669	-0.853864	0.0747128	0.928577	0.0364078	hypo	TRPV2	-25168	27
chr16	57538183	57538198	7887959	7887961	1198128	3	16	5.33333	-65.6847	-21.8319	-0.851844	0.038323	0.890167	0.0384215	hypo	CCDC102A	1583	28
chr7	130952656	130952671	4438234	4438237	3104864	4	16	4	-27.4761	-6.85402	-0.851025	0.0900512	0.941076	0.0380776	hypo	NA	NA	29
chr20	51424745	51424927	9065025	9065029	1872452	5	183	36.6	-86.8275	-17.2785	-0.848417	0.0822101	0.930627	0.0361547	hypo	NA	NA	31
chr6	15023173	15023388	3476409	3476414	2734887	6	216	36	-133.834	-22.1955	-0.847308	0.0431552	0.890463	0.0365355	hypo	NA	NA	32
chr19	18420655	18420959	8711295	8711299	1453265	5	305	61	-68.6253	-10.5125	-0.844308	0.0538435	0.898151	0.0376175	hypo	SSBP4	-1790	33
chr6	31812714	31812862	3545228	3545232	2757666	5	149	29.8	-97.2564	-19.39	-0.843769	0.101343	0.945112	0.0423966	hypo	HSPA1L	-2202	34
chr2	10447129	10447213	834583	834585	1511502	3	85	28.3333	-61.2711	-20.3018	-0.842874	0.119421	0.962295	0.0376824	hypo	ODC1	-1290	35
chr20	49281492	49281684	9055684	9055687	1869804	4	193	48.25	-64.2486	-15.6507	-0.84182	0.0470503	0.88887	0.0370755	hypo	ZNFX1	3065	36
chr7	55570619	55571182	4181286	4181296	3011407	11	564	51.2727	-229.341	-15.6759	-0.837672	0.0385573	0.876229	0.035702	hypo	VOPP1	-1805	37
chr1	116804357	116804565	407633	407635	144129	3	209	69.6667	-14.8933	-4.94352	-0.835915	0.0685948	0.90451	0.0454827	hypo	CD2	-49971	38
chr5	76732504	76732662	3075528	3075531	2576929	4	159	39.75	-78.6656	-18.9669	-0.834721	0.102811	0.937532	0.03707	hypo	F2R	-16460	39
chr4	142401050	142401092	2681756	2681758	2416167	3	43	14.3333	-42.6878	-14.219	-0.833044	0.0603982	0.893442	0.0382792	hypo	NA	NA	40
chr18	74995514	74995778	8589836	8589839	1427624	4	265	66.25	-70.3608	-17.2943	-0.830659	0.0311742	0.861833	0.0441354	hypo	NA	NA	41
chr10	88992550	88992914	5720665	5720669	399630	5	365	73	-51.7574	-10.0633	-0.829777	0.130984	0.960761	0.0412765	hypo	ACTA2	1159	42
chr20	32333564	32333945	8987744	8987748	1848562	5	382	76.4	-112.39	-22.4052	-0.829499	0.0474566	0.876955	0.0355339	hypo	ASXL1	24398	43
chr18	79963518	79963653	8606963	8606967	1433661	5	136	27.2	-78.2902	-15.5193	-0.827779	0.0915596	0.919339	0.0477211	hypo	HSBP1L1	907	45
chr11	86064471	86064737	6148730	6148733	558511	4	267	66.75	-56.2375	-13.8414	-0.826975	0.043142	0.870117	0.0373614	hypo	PICALM	-5144	46
chr15	66502666	66502898	7575311	7575317	1098827	7	233	33.2857	-147.57	-20.4234	-0.826545	0.0897413	0.916286	0.0359642	hypo	ZWILCH	2060	47
chr16	1620617	1620892	7706745	7706750	1144571	6	276	46	-138.454	-22.8752	-0.825151	0.1408	0.965951	0.0360017	hypo	CRAMP1L	-8291	48
chr6	17704014	17704286	3488420	3488439	2738659	20	273	13.65	-315.92	-15.5352	-0.824508	0.0597813	0.884289	0.0440394	hypo	NUP153	-2547	49
chr4	4269704	4270200	2258659	2258664	2235497	6	497	82.8333	-118.611	-19.6778	-0.823686	0.0193904	0.843077	0.0387423	hypo	LYAR	-19968	50
chr11	9577466	9577983	5906697	5906705	466177	9	518	57.5556	-176.747	-18.6475	-0.823136	0.113716	0.936852	0.0374424	hypo	WEE1	-3784	51
chr17	47741160	47741434	8209535	8209537	1290032	3	275	91.6667	-30.633	-9.9701	-0.822218	0.112225	0.934443	0.0420991	hypo	TBX21	-7915	52
chr21	25561106	25561393	9160943	9160948	1906180	6	288	48	-70.4173	-11.3328	-0.818566	0.145696	0.964262	0.0413084	hypo	MRPL39	-46123	54
chr20	51424071	51424451	9065020	9065024	1872451	5	381	76.2	-80.8241	-15.4758	-0.818527	0.1031	0.921627	0.036273	hypo	NA	NA	55
chr1	12065039	12065497	43999	44004	11059	6	459	76.5	-75.9677	-10.142	-0.818465	0.0297774	0.848243	0.0464255	hypo	TNFRSF8	-1661	56
chr10	3780722	3781100	5424119	5424122	290986	4	379	94.75	-75.2431	-18.2869	-0.815208	0.0954341	0.910642	0.0391344	hypo	KLF6	-4180	57
chr15	65631745	65632081	7571773	7571782	1097704	10	337	33.7	-211.056	-20.9463	-0.814988	0.128438	0.943426	0.0343396	hypo	SLC24A1	-20378	58
chr7	130954152	130954652	4438241	4438246	3104868	6	501	83.5	-32.2701	-4.9796	-0.813189	0.0926478	0.905837	0.0382263	hypo	NA	NA	59
chr2	38748915	38749280	934971	934979	1549080	9	366	40.6667	-139.79	-13.5203	-0.812493	0.0250408	0.837534	0.0426133	hypo	SRSF7	-2213	60
chr19	51369162	51369386	8847340	8847346	1489298	7	225	32.1429	-103.689	-13.8855	-0.811682	0.0999291	0.911611	0.0445341	hypo	CLDND2	158	61
chr12	100202516	100202957	6645544	6645556	753574	13	442	34	-263.651	-17.1225	-0.809725	0.155118	0.964842	0.0383733	hypo	ACTR6	-3393	62
chr17	28721301	28721690	8128019	8128023	1268124	5	390	78	-90.084	-15.6219	-0.809584	0.0458716	0.855456	0.0404478	hypo	RAB34	2871	63
chr11	86061762	86062254	6148708	6148720	558506	13	493	37.9231	-157.892	-11.9004	-0.80824	0.0846644	0.892905	0.0362339	hypo	PICALM	-7627	64
chr17	47737614	47737998	8209505	8209509	1290028	5	385	77	-25.7746	-4.99663	-0.807022	0.144502	0.951524	0.0463173	hypo	TBX21	-4369	65
chr5	139274763	139275465	3270869	3270897	2660446	29	703	24.2414	-473.136	-11.6047	-0.806233	0.0453043	0.851537	0.0385973	hypo	MATR3	-1010	67
chr5	40833794	40833999	2975867	2975874	2535436	8	206	25.75	-157.622	-17.7534	-0.805728	0.0534925	0.859221	0.0368698	hypo	CARD6	7184	68
chr10	97427605	97427724	5750905	5750907	410857	3	120	40	-50.0621	-16.1499	-0.804852	0.0616449	0.866497	0.0442305	hypo	PGAM1	-1444	69
chr2	193105	193423	800065	800071	1498505	7	319	45.5714	-123.933	-17.2215	-0.804247	0.150007	0.954254	0.0381737	hypo	ACP1	70716	70
chr22	39116952	39117147	9333604	9333610	1959295	7	196	28	-133.016	-18.6964	-0.803801	0.0584916	0.862293	0.0386556	hypo	APOBEC3H	-19727	71
chr6	6684584	6684795	3444439	3444446	2723313	8	212	26.5	-158.51	-19.6626	-0.803587	0.0957623	0.899349	0.0375065	hypo	LY86	-96475	72
chr16	57539195	57539299	7887967	7887969	1198131	3	105	35	-61.7641	-19.7563	-0.802751	0.138821	0.941572	0.0384215	hypo	CCDC102A	2595	73
chr7	130951677	130952030	4438228	4438232	3104862	5	354	70.8	-30.7003	-5.98371	-0.802484	0.149947	0.952431	0.0376174	hypo	NA	NA	74
chr22	39078190	39078366	9333420	9333423	1959254	4	177	44.25	-53.6631	-13.3481	-0.802097	0.146705	0.948802	0.0454898	hypo	APOBEC3H	18857	75
chr2	9656762	9656880	831741	831745	1510657	5	119	23.8	-104.206	-20.2328	-0.800761	0.151781	0.952542	0.0354771	hypo	YWHAQ	25747	76
chr12	122166805	122166919	6735172	6735174	782478	3	115	38.3333	-58.4985	-19.486	-0.800612	0.105109	0.905722	0.0371658	hypo	LRRC43	818	77
chr19	46785759	46786246	8822040	8822054	1484376	15	488	32.5333	-288.821	-15.6196	-0.800511	0.095693	0.896204	0.0382371	hypo	SLC1A5	-2347	78
chr20	51417440	51417608	9064989	9064994	1872440	6	169	28.1667	-73.2173	-12.0445	-0.799996	0.12875	0.928746	0.037936	hypo	NA	NA	79
chr2	223760729	223760847	1528654	1528656	1787265	3	119	39.6667	-55.5396	-18.4211	-0.799948	0.0769853	0.876934	0.0391207	hypo	AP1S3	-77179	80
chr5	1489685	1489703	2846587	2846589	2482812	3	19	6.33333	-51.1537	-16.7028	-0.798489	0.139821	0.93831	0.0388427	hypo	LPCAT1	-34273	81
chr5	132664178	132664353	3246496	3246498	2652156	3	176	58.6667	-49.703	-15.6819	-0.796689	0.137553	0.934242	0.037958	hypo	IL13	-7914	82
chr2	241762134	241762972	1592869	1592885	1809358	17	839	49.3529	-330.917	-6.82284	-0.796635	0.145625	0.94226	0.0374344	hypo	GAL3ST2	13852	83
chr11	8684283	8684475	5902107	5902109	464934	3	193	64.3333	-48.6797	-15.7162	-0.793925	0.0331738	0.827099	0.0428954	hypo	TRIM66	12416	85
chr2	108612316	108612433	1161723	1161725	1635248	3	118	39.3333	-53.3906	-17.5805	-0.793828	0.114223	0.908052	0.0386544	hypo	LIMS1	-77960	86
chr11	86061305	86061499	6148705	6148707	558505	3	195	65	-33.1023	-10.5964	-0.792254	0.1479	0.940154	0.0366326	hypo	PICALM	-8382	87
chr3	27719143	27719241	1684309	1684311	2007895	3	99	33	-48.4726	-16.1236	-0.792056	0.0829807	0.875036	0.0468475	hypo	EOMES	-3469	88
chr5	32532569	32532733	2948355	2948357	2524298	3	165	55	-38.6657	-12.8532	-0.790962	0.0783466	0.869309	0.0456266	hypo	SUB1	-935	90
chr21	25567603	25568440	9160968	9160976	1906191	9	838	93.1111	-67.796	-7.50161	-0.790867	0.0997438	0.89061	0.0422582	hypo	MRPL39	-39076	91
chr19	54202626	54203028	8862890	8862894	1493041	5	403	80.6	-88.9781	-17.4611	-0.790771	0.134671	0.925442	0.0412232	hypo	TSEN34	-12687	92
chr1	77976525	77976596	287198	287200	92919	3	72	24	-58.37	-19.3258	-0.790169	0.0561252	0.846294	0.0361591	hypo	FUBP1	-2513	93
chr1	182841018	182841536	570786	570799	199035	14	519	37.0714	-273.874	-17.7468	-0.789397	0.0373113	0.826708	0.0378034	hypo	DHX9	-1648	94
chr17	32445768	32445939	8146167	8146170	1272842	4	172	43	-79.0619	-17.3334	-0.789088	0.0736569	0.862745	0.0361424	hypo	PSMD11	-1506	95
chr2	195563612	195563653	1430935	1430937	1749166	3	42	14	-52.1988	-17.3812	-0.788375	0.128284	0.916659	0.0418972	hypo	SLC39A10	12323	97
chr14	105019734	105019810	7402671	7402676	1038535	6	77	12.8333	-72.03	-11.173	-0.787669	0.0287541	0.816423	0.0428865	hypo	CDCA4	-1337	98
chr19	8573757	8573836	8653832	8653835	1441791	4	80	20	-46.1799	-11.4465	-0.787084	0.166404	0.953488	0.0488543	hypo	MYO1F	-3740	99
chr15	101293358	101293580	7698492	7698498	1142860	7	223	31.8571	-124.624	-17.7045	-0.786766	0.102743	0.889509	0.0393704	hypo	SNRPA1	-1701	100
chr4	89303689	89303847	2523438	2523440	2345578	3	159	53	-38.8769	-12.758	-0.786632	0.0882106	0.874842	0.0467853	hypo	GPRIN3	-4162	101
chr20	32334312	32334687	8987749	8987757	1848563	9	376	41.7778	-191.339	-19.2581	-0.786307	0.0985739	0.884881	0.0355339	hypo	ASXL1	23656	102
chr6	130221352	130221407	3846676	3846678	2884394	3	56	18.6667	-34.0082	-11.2008	-0.786211	0.118117	0.904328	0.0437516	hypo	NA	NA	103
chr4	99851985	99852234	2554126	2554128	2359620	3	250	83.3333	-58.8392	-19.5563	-0.785737	0.150703	0.93644	0.0368303	hypo	DAPP1	-35151	104
chr6	73450138	73450984	3672228	3672261	2808113	34	847	24.9118	-629.138	-8.3642	-0.785733	0.0134288	0.799162	0.0378539	hypo	MB21D1	-1291	105
chr19	45016541	45016943	8812346	8812351	1482404	6	403	67.1667	-126.268	-20.4215	-0.784947	0.0804286	0.865376	0.0358231	hypo	RELB	-15110	106
chr17	59841702	59841805	8255618	8255620	1305644	3	104	34.6667	-38.9194	-12.9265	-0.784797	0.0152132	0.800011	0.0391466	hypo	TUBD1	-51139	107
chr19	49489868	49489900	8838372	8838374	1487399	3	33	11	-63.5426	-21.0213	-0.783664	0.0295042	0.813168	0.0355566	hypo	FLT3LG	-15660	108
chr6	111791865	111792289	3791793	3791796	2859575	4	425	106.25	-45.002	-11.051	-0.783215	0.115308	0.898523	0.0421474	hypo	FYN	-81162	109
chr8	66923618	66923634	4768839	4768841	3227067	3	17	5.66667	-48.1817	-16.0506	-0.782812	0.0259107	0.808723	0.043272	hypo	TCF24	-38955	110
chr6	24776564	24776674	3515490	3515493	2748689	4	111	27.75	-51.6008	-12.5955	-0.782713	0.165609	0.948322	0.0538338	hypo	GMNN	-1632	111
chr17	28722103	28722232	8128024	8128032	1268125	9	130	14.4444	-156.722	-17.0746	-0.782247	0.0742768	0.856524	0.0402301	hypo	NEK8	3664	112
chr11	86062472	86062610	6148721	6148724	558507	4	139	34.75	-47.5197	-11.7707	-0.781354	0.0557819	0.837136	0.03609	hypo	PICALM	-7271	113
chr5	72318718	72318961	3060762	3060769	2570959	8	244	30.5	-141.962	-15.412	-0.781023	0.209731	0.990753	0.0423072	hypo	PTCD2	1405	114
chr19	51395104	51395306	8847469	8847481	1489332	13	203	15.6154	-243.381	-17.367	-0.780876	0.0547157	0.835592	0.0406791	hypo	C19orf84	4529	116
chr2	96524173	96524213	1119550	1119552	1619507	3	41	13.6667	-57.7727	-19.1149	-0.780544	0.128772	0.909316	0.0372958	hypo	ARID5A	12529	117
chr17	58005242	58005536	8246234	8246238	1303179	5	295	59	-98.0532	-17.9532	-0.780189	0.0655794	0.845768	0.0356461	hypo	RP11-159D12.5	0	118
chr6	33273975	33274280	3549832	3549837	2759153	6	306	51	-118.942	-19.7588	-0.779863	0.113172	0.893035	0.0357424	hypo	VPS52	1927	119
chr11	90221644	90221727	6160107	6160110	563603	4	84	21	-69.1605	-17.2321	-0.779712	0.152598	0.93231	0.0386792	hypo	CHORDC1	-1636	120
chr2	202269110	202269316	1454712	1454716	1758365	5	207	41.4	-76.0508	-15.0456	-0.779706	0.0903796	0.870085	0.0382245	hypo	NOP58	-3393	121
chr19	51395650	51395756	8847482	8847486	1489333	5	107	21.4	-93.3586	-17.7331	-0.779282	0.137643	0.916925	0.0406791	hypo	C19orf84	5075	122
chr4	142400172	142400281	2681753	2681755	2416166	3	110	36.6667	-37.4161	-12.1473	-0.778137	0.148085	0.926223	0.0386859	hypo	NA	NA	123
chr19	46785161	46785418	8822034	8822039	1484375	6	258	43	-111.176	-17.3402	-0.778074	0.074538	0.852612	0.0384527	hypo	SLC1A5	-3175	124
chr19	10516539	10516602	8664528	8664530	1444166	3	64	21.3333	-49.4721	-16.4557	-0.777554	0.158987	0.936541	0.042457	hypo	S1PR5	-1328	125
chr1	234971806	234971840	742311	742313	266805	3	35	11.6667	-51.1656	-16.6903	-0.777418	0.116778	0.894196	0.0383687	hypo	NA	NA	126
chr18	74996215	74996547	8589840	8589845	1427625	6	333	55.5	-97.9084	-14.7876	-0.775127	0.172319	0.947446	0.0441354	hypo	NA	NA	127
chr2	38599979	38600045	934162	934165	1548859	4	67	16.75	-25.4785	-6.286	-0.774537	0.111024	0.885562	0.0692357	hypo	HNRNPLL	-3540	128
chr8	663790	664126	4541087	4541099	3141356	13	337	25.9231	-229.144	-15.7772	-0.774485	0.168942	0.943427	0.0418856	hypo	ERICH1	-73979	130
chr1	172660483	172660549	537023	537025	185449	3	67	22.3333	-43.6265	-14.4761	-0.774287	0.0356688	0.809956	0.0408566	hypo	FASLG	-1464	131
chr16	87867024	87867080	8007327	8007329	1237132	3	57	19	-46.2264	-15.3579	-0.773618	0.147328	0.920946	0.0428099	hypo	SLC7A5	-2407	132
chr6	221828	222296	3419519	3419530	2714802	12	469	39.0833	-199.73	-15.6135	-0.773158	0.155322	0.928479	0.0410527	hypo	DUSP22	69333	133
chr14	49899124	49899715	7205510	7205521	966926	12	592	49.3333	-231.711	-16.6829	-0.77282	0.108918	0.881738	0.0351136	hypo	ARF6	-6031	134
chr1	172659914	172660154	537020	537022	185448	3	241	80.3333	-44.4349	-14.7493	-0.772812	0.0411939	0.814006	0.0403878	hypo	FASLG	-895	135
chr2	202268361	202268887	1454699	1454711	1758364	13	527	40.5385	-206.373	-15.0429	-0.771263	0.0744241	0.845687	0.0366983	hypo	NOP58	-2644	136
chr11	86065185	86065436	6148734	6148739	558512	6	252	42	-78.7957	-12.6444	-0.771087	0.0293303	0.800418	0.0375417	hypo	PICALM	-4445	137
chr7	55516968	55517244	4181086	4181093	3011339	8	277	34.625	-143.209	-17.7601	-0.771042	0.140618	0.91166	0.0391551	hypo	VOPP1	-55743	138
chr10	110774519	110774650	5798920	5798925	428152	6	132	22	-109.206	-18.0555	-0.770629	0.191579	0.962208	0.0398051	hypo	PDCD4	97144	139
chr7	55309615	55309948	4180354	4180357	3011091	4	334	83.5	-68.6919	-16.9147	-0.770295	0.105593	0.875888	0.0389166	hypo	LANCL2	55499	140
chr5	151079349	151079650	3310915	3310926	2675590	12	302	25.1667	-152.048	-12.4891	-0.770021	0.137802	0.907823	0.0446649	hypo	TNIP1	-13926	141
chr19	40753692	40753835	8794630	8794633	1477386	4	144	36	-60.6544	-14.9273	-0.769476	0.0893848	0.858861	0.0436741	hypo	C19orf54	2138	142
chr2	38600681	38600837	934167	934171	1548861	5	157	31.4	-32.1335	-6.3605	-0.769399	0.096279	0.865678	0.0677984	hypo	HNRNPLL	-2748	143
chr17	59840901	59841321	8255612	8255617	1305643	6	421	70.1667	-79.5964	-12.6177	-0.769125	0.0136159	0.782741	0.0366719	hypo	TUBD1	-51623	144
chr3	114294892	114295158	1961907	1961911	2119594	5	267	53.4	-39.5942	-7.8329	-0.769056	0.114358	0.883414	0.0515922	hypo	TIGIT	-17978	145
chr10	17511071	17511515	5480685	5480695	309964	11	445	40.4545	-191.915	-16.6495	-0.769019	0.0862308	0.85525	0.0380998	hypo	ST8SIA6	56740	146
chr11	86047928	86048057	6148639	6148641	558485	3	130	43.3333	-29.5622	-9.81769	-0.768425	0.125088	0.893513	0.037876	hypo	PICALM	-21824	148
chr11	102319112	102319345	6196828	6196836	579827	9	234	26	-141.005	-15.0965	-0.767967	0.0208639	0.788831	0.0416078	hypo	BIRC3	-1661	149
chr3	113742292	113742948	1959820	1959825	2118825	6	657	109.5	-108.257	-17.2915	-0.766673	0.189242	0.955915	0.0391595	hypo	NAA50	-3351	150
chr11	102319956	102320160	6196839	6196844	579829	6	205	34.1667	-94.0234	-15.4024	-0.766453	0.0985862	0.865039	0.0415195	hypo	BIRC3	-2505	151
chr5	119358022	119358218	3204614	3204618	2634198	5	197	39.4	-62.7966	-12.2473	-0.766153	0.0930165	0.859169	0.0402563	hypo	TNFAIP8	-89329	152
chr3	12840158	12840201	1638318	1638320	1988525	3	44	14.6667	-51.8199	-17.2514	-0.765163	0.105966	0.87113	0.0390201	hypo	CAND2	-43685	153
chr14	75524741	75525068	7299042	7299045	1001216	4	328	82	-57.9984	-13.1214	-0.764004	0.194788	0.958792	0.0403304	hypo	BATF	-2315	154
chr11	9576445	9576644	5906692	5906694	466175	3	200	66.6667	-54.0656	-17.8618	-0.763432	0.17938	0.942812	0.0373832	hypo	WEE1	-2763	155
chr16	89324370	89324398	8011396	8011399	1238040	4	29	7.25	-65.0237	-16.2448	-0.76291	0.152388	0.915297	0.0451473	hypo	NA	NA	156
chr19	40754036	40754322	8794634	8794646	1477387	13	287	22.0769	-191.327	-13.0921	-0.762591	0.0549315	0.817522	0.0443386	hypo	C19orf54	2482	157
chr12	98519889	98520148	6639277	6639284	751196	8	260	32.5	-142.826	-17.7708	-0.762291	0.0844482	0.846739	0.0354522	hypo	TMPO	-4376	158
chr2	7437573	7437893	823925	823929	1507793	5	321	64.2	-57.0705	-11.202	-0.762046	0.157685	0.919731	0.0488676	hypo	NA	NA	159
chr17	67246735	67246833	8288068	8288073	1315520	6	99	16.5	-121.942	-18.8025	-0.761423	0.0568333	0.818256	0.0343855	hypo	HELZ	745	160
chr10	17511822	17511893	5480696	5480698	309965	3	72	24	-51.3443	-16.8879	-0.761123	0.165097	0.92622	0.0383467	hypo	ST8SIA6	57491	161
chr1	235105441	235105571	742984	742986	266983	3	131	43.6667	-47.6215	-15.4927	-0.760997	0.134723	0.895721	0.0436872	hypo	TOMM20	-23364	162
chr5	73500047	73500184	3064776	3064778	2572538	3	138	46	-58.8153	-19.3018	-0.760833	0.186341	0.947174	0.0355152	hypo	BTF3	-1638	163
chr3	141403426	141403578	2048590	2048592	2154560	3	153	51	-32.9879	-9.26674	-0.760233	0.0425807	0.802814	0.0447024	hypo	ZBTB38	-79212	164
chr7	55309306	55309357	4180351	4180353	3011090	3	52	17.3333	-50.7186	-16.8392	-0.7602	0.125207	0.885407	0.0389166	hypo	LANCL2	56090	165
chr3	46369366	46369440	1744844	1744846	2032449	3	75	25	-34.5504	-11.4687	-0.760122	0.0422321	0.802354	0.0423305	hypo	CCR5	1413	166
chr3	36991139	36991324	1714468	1714470	2020479	3	186	62	-57.9783	-18.9982	-0.759823	0.15273	0.912552	0.036702	hypo	EPM2AIP1	-1843	167
chr1	160263082	160263632	496458	496475	168798	18	551	30.6111	-330.05	-5.25486	-0.759665	0.149476	0.909141	0.0376893	hypo	DCAF8	550	168
chr5	119357328	119357619	3204611	3204613	2634197	3	292	97.3333	-37.2155	-11.8461	-0.759562	0.0521187	0.81168	0.040428	hypo	TNFAIP8	-88635	169
chr17	80892387	80892528	8344639	8344644	1331451	6	142	23.6667	-107.75	-17.6065	-0.759238	0.0550595	0.814298	0.0370704	hypo	CHMP6	99069	170
chr20	24109661	24109940	8966441	8966451	1841731	11	280	25.4545	-185.339	-16.2404	-0.759138	0.208395	0.967533	0.036866	hypo	NA	NA	171
chr10	104267608	104267966	5778465	5778471	419331	7	359	51.2857	-110.663	-13.4246	-0.758567	0.163073	0.92164	0.0422419	hypo	GSTO2	906	172
chr12	22409186	22409340	6393281	6393286	652843	6	155	25.8333	-75.8867	-11.8542	-0.758454	0.14484	0.903294	0.0447687	hypo	ST8SIA1	-27700	173
chr9	120922900	120922941	5342863	5342865	3457374	3	42	14	-33.567	-11.0417	-0.757568	0.102165	0.859733	0.0435351	hypo	TRAF1	-6231	174
chr18	69895957	69896470	8572151	8572163	1420409	13	514	39.5385	-169.169	-12.3871	-0.756426	0.116263	0.872689	0.0446808	hypo	CD226	-65332	176
chr17	47738220	47738318	8209510	8209512	1290029	3	99	33	-14.5674	-4.80273	-0.755942	0.210026	0.965969	0.0448299	hypo	TBX21	-4975	177
chr8	125219571	125219949	4955113	4955117	3305659	5	379	75.8	-99.1743	-19.7664	-0.755183	0.194102	0.949285	0.0362359	hypo	NA	NA	178
chr20	49280232	49280914	9055677	9055683	1869803	7	683	97.5714	-94.0875	-12.3894	-0.754946	0.0443333	0.799279	0.0381259	hypo	ZNFX1	1805	179
chr15	55287537	55287747	7529849	7529854	1083552	6	211	35.1667	-66.4792	-10.1418	-0.754936	0.232476	0.987412	0.0386368	hypo	PIGB	31212	180
chr8	665018	665189	4541102	4541109	3141359	8	172	21.5	-137.244	-16.612	-0.754894	0.221853	0.976747	0.0418856	hypo	ERICH1	-72916	181
chr4	4270727	4270921	2258665	2258668	2235498	4	195	48.75	-72.1494	-16.3841	-0.754192	0.128512	0.882704	0.0387423	hypo	LYAR	-19247	182
chr1	200862834	200862959	625810	625814	223196	5	126	25.2	-73.2125	-14.52	-0.754	0.128644	0.882644	0.0407332	hypo	GPR25	10078	183
chr1	160741391	160741492	498092	498094	169454	3	102	34	-38.8754	-12.8922	-0.753871	0.0530419	0.806912	0.0372786	hypo	SLAMF7	-2333	184
chr11	69546691	69547316	6094329	6094344	538030	16	626	39.125	-257.967	-15.5061	-0.752939	0.117981	0.870919	0.0392618	hypo	CCND1	93770	185
chr5	119354234	119354279	3204566	3204569	2634194	4	46	11.5	-56.4109	-14.0233	-0.752448	0.1881	0.940548	0.0379051	hypo	TNFAIP8	-85541	186
chr3	27718586	27718856	1684304	1684308	2007894	5	271	54.2	-77.3457	-14.9299	-0.751985	0.125208	0.877193	0.0459709	hypo	EOMES	-3854	187
chr16	75621158	75621345	7960837	7960839	1221647	3	188	62.6667	-54.4481	-17.8598	-0.751603	0.101341	0.852944	0.0374432	hypo	ADAT1	-1954	188
chr8	66431349	66431525	4766543	4766545	3226365	3	177	59	-50.1309	-15.3714	-0.751191	0.0466394	0.79783	0.0425086	hypo	ADHFE1	-1163	189
chr18	59357063	59357285	8537215	8537217	1405683	3	223	74.3333	-51.877	-16.5794	-0.751136	0.201566	0.952702	0.0400241	hypo	LMAN1	-2676	190
chr11	62882547	62882692	6066380	6066383	531100	4	146	36.5	-79.4709	-19.1326	-0.749355	0.112902	0.862257	0.035403	hypo	SLC3A2	-26444	191
chr12	112408247	112408401	6692087	6692091	769715	5	155	31	-82.9391	-16.1602	-0.748502	0.152052	0.900553	0.0387999	hypo	PTPN11	9949	192
chr20	32332922	32333254	8987740	8987743	1848561	4	333	83.25	-80.711	-18.0117	-0.747724	0.156044	0.903768	0.0355339	hypo	ASXL1	25089	193
chr2	38748058	38748231	934964	934968	1549078	5	174	34.8	-74.6964	-14.2651	-0.746859	0.221609	0.968468	0.0403681	hypo	SRSF7	-3262	194
chr12	98520371	98520692	6639285	6639291	751197	7	322	46	-122.084	-17.3207	-0.746785	0.091051	0.837836	0.0354522	hypo	TMPO	-4858	195
chr9	36383196	36383485	5139763	5139770	3379332	8	290	36.25	-150.73	-18.6496	-0.744758	0.155533	0.90029	0.0369972	hypo	NA	NA	196
chr7	148507285	148507493	4499939	4499943	3128210	5	209	41.8	-92.3475	-18.0881	-0.743206	0.169572	0.912779	0.0350049	hypo	C7orf33	83071	197
chr6	39227727	39228019	3574216	3574220	2766386	5	293	58.6	-80.0245	-14.1759	-0.743027	0.071429	0.814456	0.0379717	hypo	KCNK5	-1430	198
chr6	15022747	15022861	3476405	3476408	2734886	4	115	28.75	-77.6545	-18.9067	-0.742215	0.184453	0.926668	0.0365355	hypo	NA	NA	199
chr3	114296916	114297261	1961912	1961918	2119595	7	346	49.4286	-47.2524	-6.3022	-0.742195	0.186043	0.928239	0.0524992	hypo	TIGIT	-20002	200
chr9	6417333	6418233	5039663	5039671	3338484	9	901	100.111	-166.986	-14.8308	-0.742135	0.154531	0.896666	0.0357973	hypo	UHRF2	-4181	201
chr12	122245163	122245604	6735630	6735638	782569	9	442	49.1111	-188.974	-19.9489	-0.741993	0.116249	0.858242	0.0340165	hypo	DIABLO	17628	202
chr6	16698797	16698883	3483652	3483654	2737224	3	87	29	-43.5863	-14.4322	-0.741965	0.114954	0.856919	0.0370393	hypo	ATXN1	-62607	203
chr18	49490477	49490920	8504783	8504788	1392352	6	444	74	-91.5403	-14.6686	-0.741875	0.0669493	0.808824	0.0432643	hypo	C18orf32	-1644	204
chr1	88991447	88991662	319460	319464	107490	5	216	43.2	-91.5712	-17.8466	-0.741361	0.108727	0.850088	0.0386357	hypo	CCBL2	-1290	205
chr1	112621792	112622050	392958	392971	138642	14	259	18.5	-224.052	-15.0744	-0.740944	0.0517565	0.7927	0.0395685	hypo	ST7L	966	206
chr3	113743279	113743491	1959826	1959828	2118826	3	213	71	-51.9344	-16.7443	-0.740682	0.240993	0.981675	0.0394148	hypo	NAA50	-2808	207
chr4	89303210	89303383	2523432	2523437	2345577	6	174	29	-69.5896	-11.3078	-0.7406	0.138627	0.879227	0.0474333	hypo	GPRIN3	-4626	208
chr6	221399	221515	3419515	3419518	2714801	4	117	29.25	-57.9709	-14.0397	-0.740566	0.129116	0.869682	0.0445624	hypo	DUSP22	70114	209
chr2	68465488	68465573	1038326	1038329	1589332	4	86	21.5	-77.5282	-19.0244	-0.740443	0.136874	0.877318	0.0350291	hypo	FBXO48	-1684	210
chr19	29302763	29303018	8743129	8743133	1463357	5	256	51.2	-92.409	-18.2268	-0.739569	0.12209	0.861659	0.0391752	hypo	UQCRFS1	89221	212
chr3	186788198	186788419	2198365	2198374	2216024	10	222	22.2	-178.595	-17.7136	-0.739506	0.14419	0.883695	0.0364582	hypo	EIF4A2	-4992	213
chr16	87867931	87868261	8007330	8007344	1237133	15	331	22.0667	-218.187	-8.59583	-0.739078	0.147907	0.886985	0.0430182	hypo	SLC7A5	-1226	214
chr2	9655551	9655732	831731	831735	1510655	5	182	36.4	-88.5556	-16.6085	-0.738489	0.180184	0.918673	0.0381043	hypo	YWHAQ	24536	215
chr5	132414173	132414430	3245649	3245653	2651830	5	258	51.6	-64.727	-12.7969	-0.738246	0.141701	0.879946	0.0427053	hypo	C5orf56	-3536	216
chr19	35714270	35714392	8768586	8768589	1471322	4	123	30.75	-50.9705	-12.603	-0.737665	0.142382	0.880047	0.0531261	hypo	KMT2B	3626	217
chr4	99851603	99851701	2554118	2554125	2359619	8	99	12.375	-146.316	-18.026	-0.736685	0.191279	0.927964	0.0368303	hypo	DAPP1	-34769	218
chrX	45764322	45764492	9422225	9422229	3493030	5	171	34.2	-37.2207	-7.32639	-0.736656	0.200655	0.937311	0.0425124	hypo	NA	NA	219
chr6	14754852	14755384	3475130	3475147	2734492	18	533	29.6111	-239.389	-10.2361	-0.73625	0.216966	0.953215	0.0480061	hypo	NA	NA	220
chr14	49623951	49624228	7203868	7203871	966529	4	278	69.5	-57.3766	-13.4803	-0.736026	0.114581	0.850607	0.0443941	hypo	MGAT2	-3155	221
chr5	180367353	180367749	3414695	3414703	2713601	9	397	44.1111	-150.181	-15.4463	-0.73586	0.176407	0.912267	0.0375425	hypo	GFPT2	13965	222
chr6	209819	209987	3419473	3419476	2714788	4	169	42.25	-68.0668	-16.7468	-0.73554	0.138116	0.873656	0.0404539	hypo	DUSP22	81642	223
chr19	51369974	51370171	8847347	8847354	1489299	8	198	24.75	-100.66	-12.0246	-0.735448	0.229871	0.965319	0.0455989	hypo	CLDND2	970	224
chr6	189901	189963	3419372	3419374	2714761	3	63	21	-48.3981	-15.8785	-0.735407	0.0966674	0.832075	0.042095	hypo	NA	NA	225
chr16	18924643	18924674	7779729	7779731	1165164	3	32	10.6667	-54.2071	-18.0636	-0.735262	0.0625527	0.797815	0.0355567	hypo	SMG1	-1779	226
chr1	173863028	173863172	540799	540801	187054	3	145	48.3333	-49.8676	-16.376	-0.734898	0.187269	0.922167	0.0386875	hypo	ZBTB37	4909	227
chr16	18788528	18789046	7779107	7779116	1164981	10	519	51.9	-161.631	-7.38317	-0.734885	0.0164601	0.751345	0.0399292	hypo	RP11-1035H13.3	-12472	228
chr12	682423	682485	6312361	6312363	623856	3	63	21	-40.8148	-13.5868	-0.734857	0.216356	0.951213	0.0403499	hypo	NINJ2	18643	229
chr10	3780350	3780519	5424115	5424118	290985	4	170	42.5	-65.862	-15.5637	-0.733864	0.223196	0.957059	0.0396849	hypo	KLF6	-4761	231
chr20	49047733	49047773	9054277	9054279	1869483	3	41	13.6667	-54.7642	-17.9756	-0.733772	0.110439	0.844211	0.0376059	hypo	CSE1L	-1486	232
chr17	35880328	35880510	8157937	8157941	1277239	5	183	36.6	-90.049	-17.8335	-0.730142	0.0617623	0.791904	0.0356155	hypo	CCL5	-282	233
chr1	28580002	28580428	113649	113659	29735	11	427	38.8182	-180.297	-9.7718	-0.730071	0.0441987	0.77427	0.041097	hypo	RAB42	11771	234
chr2	55233529	55233881	992134	992143	1571328	10	353	35.3	-177.916	-12.5377	-0.729979	0.0759647	0.805943	0.0386632	hypo	CLHC1	965	235
chr12	12475378	12475474	6359254	6359259	639019	6	97	16.1667	-100.225	-16.4752	-0.729975	0.0589516	0.788926	0.0428966	hypo	DUSP16	-86908	236
chr20	51608666	51608922	9065719	9065723	1872664	5	257	51.4	-75.3871	-14.9788	-0.729748	0.173267	0.903015	0.040583	hypo	NFATC2	45834	237
chr20	51619783	51619960	9065781	9065784	1872681	4	178	44.5	-62.262	-15.2356	-0.728951	0.242172	0.971123	0.0399454	hypo	NFATC2	56951	238
chr1	3656945	3657056	8297	8302	1669	6	112	18.6667	-86.1567	-13.8399	-0.728805	0.149203	0.878009	0.0428357	hypo	WRAP73	4183	239
chr3	170868550	170869144	2139609	2139615	2194081	7	595	85	-110.098	-8.65253	-0.728305	0.0487401	0.777045	0.0391065	hypo	EIF5A2	-39548	240
chr19	10112058	10112170	8661721	8661723	1443743	3	113	37.6667	-48.5023	-16.1482	-0.728196	0.123786	0.851982	0.0368792	hypo	P2RY11	-519	241
chr7	157411980	157412123	4533855	4533860	3138971	6	144	24	-110.666	-18.2463	-0.727964	0.190946	0.91891	0.0381951	hypo	DNAJB6	-76598	242
chr3	4981709	4982187	1609967	1609971	1978284	5	479	95.8	-88.6411	-15.8101	-0.727786	0.201508	0.929294	0.0366233	hypo	BHLHE40	-2592	243
chr14	95503399	95503770	7367242	7367246	1027633	5	372	74.4	-85.2465	-14.576	-0.726645	0.188101	0.914745	0.0371944	hypo	SYNE3	27562	244
chr1	27625799	27625913	107551	107556	28483	6	115	19.1667	-72.9269	-11.9923	-0.726316	0.175033	0.901349	0.0456153	hypo	FGR	-9363	245
chr7	50664733	50664754	4165448	4165450	3004765	3	22	7.33333	-42.4046	-14.1141	-0.725933	0.165636	0.891569	0.0394672	hypo	DDC	99275	246
chr2	143803155	143803290	1273176	1273179	1679630	4	136	34	-76.2495	-18.7012	-0.725349	0.163401	0.88875	0.0358387	hypo	NA	NA	247
chr2	202270320	202270684	1454723	1454727	1758367	5	365	73	-68.4338	-13.1396	-0.724796	0.139437	0.864233	0.0383044	hypo	NOP58	-4603	248
chr13	31159192	31159559	6839740	6839746	814908	7	368	52.5714	-119.481	-15.2429	-0.724142	0.172123	0.896265	0.0388284	hypo	HSPH1	-2828	249
chr13	27253068	27253253	6825095	6825098	809669	4	186	46.5	-69.614	-15.8828	-0.723592	0.00542505	0.729017	0.0380286	hypo	RASL11A	17073	250
chr18	9138342	9138608	8388466	8388475	1345864	10	267	26.7	-179.858	-16.8918	-0.723441	0.0967313	0.820172	0.0371004	hypo	ANKRD12	-2113	251
chr19	13840833	13841031	8685927	8685930	1448145	4	199	49.75	-59.2647	-14.4035	-0.722573	0.179229	0.901802	0.0409609	hypo	NANOS3	21031	252
chr11	47983156	47983236	6028094	6028096	516600	3	81	27	-55.0061	-18.3006	-0.722416	0.0900246	0.812441	0.0365434	hypo	PTPRJ	-2597	253
chr2	202269691	202269791	1454717	1454722	1758366	6	101	16.8333	-81.7682	-13.4334	-0.721763	0.0586155	0.780378	0.0383044	hypo	NOP58	-3974	254
chr11	62882897	62882956	6066384	6066386	531101	3	60	20	-57.104	-18.5909	-0.721656	0.234437	0.956094	0.035403	hypo	SLC3A2	-26794	255
chr1	92478904	92479014	331364	331367	112191	4	111	27.75	-61.9454	-15.3683	-0.720944	0.216027	0.936971	0.0392005	hypo	GFI1	-7861	256
chr17	47829717	47830093	8209896	8209902	1290129	7	377	53.8571	-95.7759	-13.2721	-0.720019	0.255953	0.975972	0.0501259	hypo	MRPL10	-1440	257
chr6	134436374	134436506	3860885	3860887	2890303	3	133	44.3333	-51.773	-17.0578	-0.719037	0.147837	0.866874	0.0367472	hypo	NA	NA	258
chr3	27720112	27720146	1684313	1684316	2007897	4	35	8.75	-59.3534	-14.7034	-0.71839	0.0613152	0.779706	0.0470064	hypo	EOMES	-2564	259
chr6	528140	528175	3421642	3421645	2715173	4	36	9	-67.1779	-16.5086	-0.717888	0.241335	0.959223	0.0392487	hypo	NA	NA	261
chr3	46368680	46369114	1744837	1744843	2032448	7	435	62.1429	-73.2997	-9.23933	-0.717548	0.146104	0.863652	0.042161	hypo	CCR5	1739	263
chr2	223760197	223760237	1528651	1528653	1787264	3	41	13.6667	-49.0682	-16.1592	-0.717473	0.165052	0.882525	0.0391207	hypo	AP1S3	-77789	264
chr13	21579419	21579579	6803184	6803188	801928	5	161	32.2	-87.6655	-16.9759	-0.717454	0.245698	0.963152	0.0366767	hypo	MICU2	-24634	265
chr11	62352323	62352565	6062809	6062815	530480	7	243	34.7143	-132.411	-17.0922	-0.717387	0.167267	0.884654	0.0354419	hypo	ASRGL1	-14874	266
chr1	112621205	112621376	392952	392957	138641	6	172	28.6667	-93.1642	-14.6625	-0.717375	0.140847	0.858223	0.0395673	hypo	ST7L	379	267
chr1	112635447	112636015	393048	393061	138660	14	569	40.6429	-245.909	-16.4954	-0.717198	0.18086	0.898058	0.0345738	hypo	ST7L	14621	268
chr6	15023795	15023902	3476415	3476418	2734888	4	108	27	-75.0108	-17.0128	-0.717075	0.225164	0.942239	0.0365355	hypo	NA	NA	269
chr14	49584678	49584866	7203580	7203583	966473	4	189	47.25	-79.808	-17.8439	-0.717073	0.0368686	0.753942	0.0344524	hypo	LRR1	13830	270
chr2	143730205	143730576	1272963	1272965	1679535	3	372	124	-54.6281	-17.8439	-0.717035	0.192275	0.90931	0.0363576	hypo	NA	NA	271
chr12	755642	756407	6312856	6312876	623955	21	766	36.4762	-266.482	-7.94569	-0.717013	0.0215084	0.738522	0.0441204	hypo	WNK1	-3048	272
chr14	102058477	102058659	7389408	7389413	1035515	6	183	30.5	-107.868	-15.5189	-0.716872	0.177237	0.894109	0.0361085	hypo	WDR20	80843	273
chr4	1713764	1713820	2248766	2248768	2233003	3	57	19	-35.9638	-11.8807	-0.716688	0.0896102	0.806298	0.0470736	hypo	SLBP	1208	274
chr4	98927304	98927633	2551252	2551260	2358367	9	330	36.6667	-152.083	-13.7864	-0.716239	0.0691971	0.785437	0.0398371	hypo	EIF4E	-3003	275
chr17	35531677	35531886	8156271	8156278	1276774	8	210	26.25	-68.4915	-8.36988	-0.71564	0.124077	0.839717	0.0399415	hypo	SLFN12L	-5974	276
chr2	144511136	144511296	1275333	1275336	1680566	4	161	40.25	-40.9149	-9.92568	-0.715374	0.236662	0.952036	0.0441234	hypo	ZEB2	-13283	277
chr3	46369708	46369983	1744847	1744849	2032450	3	276	92	-31.7246	-10.2396	-0.715304	0.0225357	0.73784	0.0423305	hypo	CCR5	870	278
chr9	131233635	131233884	5386493	5386500	3469302	8	250	31.25	-144.904	-17.211	-0.714596	0.232976	0.947572	0.0376624	hypo	FAM78A	-42662	280
chr4	1710676	1711172	2248746	2248759	2233001	14	497	35.5	-169.775	-6.17197	-0.714442	0.0889639	0.803406	0.0466505	hypo	SLBP	-1382	281
chr3	13418314	13418390	1639774	1639778	1988980	5	77	15.4	-87.8958	-17.149	-0.713994	0.106791	0.820785	0.0370955	hypo	NUP210	-1918	282
chr1	203756164	203756674	635642	635651	226340	10	511	51.1	-175.278	-16.7608	-0.713718	0.242766	0.956484	0.0373344	hypo	LAX1	8501	283
chr2	74176963	74177568	1058652	1058673	1596497	22	606	27.5455	-388.475	-14.3033	-0.713389	0.182472	0.895861	0.0375447	hypo	MOB1A	-1329	284
chr1	159014773	159014901	492733	492735	167223	3	129	43	-50.6105	-16.7868	-0.713355	0.0788796	0.792235	0.0364415	hypo	IFI16	-14804	285
chr6	24486091	24486243	3514170	3514172	2748288	3	153	51	-51.8578	-16.9445	-0.712873	0.202428	0.915301	0.0380314	hypo	ALDH5A1	8608	286
chr1	160740172	160740420	498087	498089	169452	3	249	83	-34.7355	-11.4029	-0.712637	0.0697853	0.782422	0.0386094	hypo	SLAMF7	-1114	287
chr2	197502072	197502387	1438018	1438021	1751830	4	316	79	-70.4391	-15.8071	-0.712562	0.257157	0.969718	0.0365131	hypo	HSPE1-MOB4	-1658	289
chr22	37146748	37146968	9324782	9324786	1957412	5	221	44.2	-78.7711	-15.3664	-0.712431	0.0993435	0.811775	0.0374902	hypo	IL2RB	-28085	290
chr11	90220840	90221279	6160097	6160106	563602	10	440	44	-156.437	-15.2012	-0.71141	0.269736	0.981147	0.0386761	hypo	CHORDC1	-2084	291
chr2	177214222	177215188	1377939	1377963	1724782	25	967	38.68	-414.695	-10.2574	-0.711321	0.115687	0.827008	0.0357086	hypo	HNRNPA3	-1658	292
chr15	66503257	66503593	7575318	7575321	1098828	4	337	84.25	-71.6703	-12.9406	-0.711306	0.0216794	0.732986	0.0359642	hypo	ZWILCH	1365	293
chr8	100307440	100307559	4875405	4875407	3271969	3	120	40	-21.8792	-6.91748	-0.710228	0.0428831	0.753111	0.0476993	hypo	NA	NA	294
chr9	133370198	133370301	5395555	5395557	3471705	3	104	34.6667	-44.8354	-14.6161	-0.710217	0.0841625	0.79438	0.0405148	hypo	SURF4	-5864	295
chr18	80202142	80202297	8607883	8607885	1433943	3	156	52	-49.7325	-16.1186	-0.710171	0.151079	0.86125	0.0386074	hypo	PARD6G	-45248	296
chr20	51417853	51417964	9064995	9065001	1872441	7	112	16	-69.5388	-9.51754	-0.70993	0.218686	0.928616	0.037832	hypo	NA	NA	298
chr4	52714651	52714952	2409489	2409492	2296540	4	302	75.5	-63.5366	-13.8671	-0.709526	0.272868	0.982394	0.0389355	hypo	ERVMER34-1	-36687	299
chr3	197934214	197934253	2241789	2241791	2231179	3	40	13.3333	-54.1505	-17.4192	-0.709322	0.261085	0.970407	0.036644	hypo	IQCG	-25888	300
chr15	101188406	101188538	7697960	7697963	1142721	4	133	33.25	-74.0065	-18.3414	-0.709096	0.205036	0.914132	0.0369752	hypo	CHSY1	-63393	301
chr3	114293953	114294001	1961902	1961905	2119592	4	49	12.25	-29.2624	-7.28087	-0.708949	0.138724	0.847673	0.0504472	hypo	TIGIT	-17039	302
chr11	3049879	3049937	5884834	5884836	457892	3	59	19.6667	-49.7616	-16.4934	-0.708832	0.235872	0.944704	0.0392538	hypo	CARS	-7675	303
chr7	55516542	55516603	4181083	4181085	3011338	3	62	20.6667	-48.5497	-15.977	-0.708239	0.160568	0.868806	0.0393277	hypo	VOPP1	-56384	304
chr3	39408448	39408527	1721832	1721834	2023425	3	80	26.6667	-45.1311	-14.7668	-0.708228	0.188512	0.89674	0.0438275	hypo	SLC25A38	-25099	305
chr11	47983488	47983542	6028097	6028099	516601	3	55	18.3333	-53.8789	-17.8573	-0.708125	0.139125	0.84725	0.0365434	hypo	PTPRJ	-2929	306
chr12	56685046	56685837	6507592	6507606	695070	15	792	52.8	-157.128	-5.90542	-0.707681	0.043799	0.75148	0.0496963	hypo	PTGES3	-2570	307
chr19	7690801	7691348	8648641	8648649	1440852	9	548	60.8889	-138.255	-12.2039	-0.707548	0.195049	0.902597	0.0409646	hypo	TRAPPC5	-9957	308
chr20	57605794	57606006	9090519	9090523	1880887	5	213	42.6	-65.3891	-12.691	-0.707409	0.18215	0.889559	0.045339	hypo	ZBP1	-14569	309
chr10	98404225	98404530	5754327	5754329	412055	3	306	102	-44.2122	-14.0943	-0.706421	0.24244	0.948861	0.040991	hypo	PYROXD2	-10653	311
chr3	196079470	196079742	2231741	2231745	2228632	5	273	54.6	-68.6457	-13.6571	-0.706223	0.172006	0.878229	0.0434286	hypo	TFRC	-2446	312
chr12	120197976	120198694	6723106	6723122	780026	17	719	42.2941	-247.457	-12.5083	-0.705091	0.211285	0.916376	0.0431826	hypo	GCN1L1	3265	314
chr17	35532167	35532620	8156279	8156285	1276775	7	454	64.8571	-60.3514	-8.44846	-0.704893	0.135165	0.840059	0.0391509	hypo	SLFN12L	-5240	315
chr1	77976950	77977669	287201	287222	92920	22	720	32.7273	-373.322	-6.96269	-0.703706	0.0419572	0.745663	0.0363544	hypo	FUBP1	-1440	316
chr4	173332058	173332268	2780129	2780131	2458322	3	211	70.3333	-56.2543	-18.3721	-0.703495	0.131529	0.835025	0.0354158	hypo	HMGB2	-2856	318
chr6	10733020	10733121	3460109	3460113	2728905	5	102	20.4	-83.9148	-16.5741	-0.703424	0.261309	0.964733	0.0374688	hypo	TMEM14C	-10104	319
chr11	9511132	9511657	5906296	5906313	466073	18	526	29.2222	-274.879	-8.21225	-0.702924	0.259335	0.962259	0.0417141	hypo	ZNF143	-50812	320
chr6	106114176	106114691	3769767	3769775	2851784	9	516	57.3333	-94.3293	-9.63822	-0.702072	0.167442	0.869514	0.0518897	hypo	PRDM1	-27855	322
chr14	49619445	49619625	7203843	7203848	966525	6	181	30.1667	-98.4598	-15.2412	-0.702015	0.145131	0.847147	0.0380642	hypo	MGAT2	1169	323
chr6	111754694	111754899	3791659	3791661	2859515	3	206	68.6667	-28.5193	-9.12822	-0.701776	0.102945	0.80472	0.0408127	hypo	NA	NA	324
chr17	59839806	59840105	8255607	8255609	1305641	3	300	100	-33.0636	-10.1387	-0.701232	0.014663	0.715895	0.0351414	hypo	TUBD1	-52839	325
chr2	25788577	25788884	885616	885619	1531665	4	308	77	-64.3258	-15.67	-0.701008	0.26331	0.964318	0.0366629	hypo	ASXL2	-89631	327
chr15	101099075	101099254	7697671	7697673	1142634	3	180	60	-46.4382	-14.8554	-0.700997	0.25278	0.953778	0.0412566	hypo	NA	NA	328
chr10	73479911	73479982	5672072	5672074	380257	3	72	24	-48.986	-16.2597	-0.70099	0.239382	0.940372	0.0379474	hypo	PPP3CB	-16041	329
chr22	18091945	18092040	9252121	9252124	1936261	4	96	24	-68.9516	-17.139	-0.700951	0.138668	0.839619	0.0368754	hypo	PEX26	-14024	330
chr6	152171032	152171338	3923630	3923634	2914866	5	307	61.4	-92.5825	-18.3497	-0.700434	0.18685	0.887283	0.0358383	hypo	NA	NA	332
chr3	46360324	46360617	1744810	1744816	2032439	7	294	42	-90.1802	-12.5569	-0.699621	0.213242	0.912863	0.0404383	hypo	CCR2	-6589	333
chr5	126762353	126763053	3227487	3227502	2644359	16	701	43.8125	-235.562	-11.7314	-0.699101	0.196862	0.895964	0.0408811	hypo	LMNB1	13569	334
chr12	98521130	98521401	6639292	6639299	751198	8	272	34	-130.006	-15.7278	-0.698814	0.166431	0.865245	0.0352486	hypo	TMPO	-5617	335
chr2	8679908	8680264	827579	827588	1509339	10	357	35.7	-135.826	-12.7886	-0.698635	0.17733	0.875965	0.0435056	hypo	ID2	-1062	336
chr6	190360	190532	3419375	3419378	2714762	4	173	43.25	-61.9402	-14.3489	-0.698546	0.234666	0.933211	0.0415314	hypo	NA	NA	337
chr5	80653248	80653595	3090771	3090775	2582309	5	348	69.6	-73.6379	-13.3986	-0.698121	0.191864	0.889985	0.0463782	hypo	MSH3	1052	338
chr6	130260937	130261619	3846796	3846809	2884449	14	683	48.7857	-219.42	-14.6645	-0.697997	0.19372	0.891717	0.0360576	hypo	NA	NA	339
chr5	32537855	32537990	2948384	2948389	2524305	6	136	22.6667	-55.9818	-8.81657	-0.697978	0.246679	0.944657	0.0438102	hypo	SUB1	-6221	340
chr11	86048396	86049155	6148642	6148656	558486	15	760	50.6667	-108.699	-4.78805	-0.697231	0.25278	0.950012	0.0384629	hypo	PICALM	-20726	341
chr22	39015068	39015287	9333008	9333013	1959192	6	220	36.6667	-103.094	-16.1814	-0.696933	0.0824965	0.77943	0.0373017	hypo	APOBEC3D	-704	342
chr10	62049170	62049362	5630540	5630544	365568	5	193	38.6	-61.4274	-12.1714	-0.696553	0.0715868	0.76814	0.0444637	hypo	NA	NA	343
chr12	2387282	2387536	6319636	6319643	626065	8	255	31.875	-102.831	-12.767	-0.696093	0.22045	0.916543	0.0386976	hypo	NA	NA	344
chr2	173359332	173359499	1365283	1365285	1719740	3	168	56	-44.2997	-14.7321	-0.696051	0.226083	0.922133	0.0409497	hypo	CDCA7	-4511	345
chr17	35533979	35534355	8156286	8156291	1276776	6	377	62.8333	-50.2098	-8.24134	-0.6955	0.0602449	0.755744	0.039381	hypo	SLFN12L	-3505	346
chr9	130814113	130814280	5384732	5384740	3468876	9	168	18.6667	-165.137	-16.9736	-0.694897	0.267915	0.962812	0.0352325	hypo	QRFP	-82531	347
chr3	71777819	71778183	1838906	1838918	2065453	13	365	28.0769	-184.967	-13.8878	-0.694324	0.196805	0.891129	0.042619	hypo	PROK2	-7022	348
chr1	234972090	234972668	742314	742324	266806	11	579	52.6364	-168.007	-10.8829	-0.693658	0.224825	0.918483	0.0374657	hypo	NA	NA	351
chr6	42357199	42357455	3583821	3583826	2770052	6	257	42.8333	-84.8177	-11.85	-0.69316	0.260667	0.953827	0.0405613	hypo	TRERF1	-94595	352
chr4	145807503	145808012	2692223	2692232	2420745	10	510	51	-183.846	-17.8795	-0.692359	0.196309	0.888668	0.0351542	hypo	NA	NA	353
chr10	73479358	73479412	5672069	5672071	380256	3	55	18.3333	-47.683	-15.8339	-0.690095	0.248766	0.938861	0.0381751	hypo	PPP3CB	-16611	354
chr2	135874877	135875543	1250017	1250030	1668933	14	667	47.6429	-201.04	-5.09854	-0.689748	0.17114	0.860888	0.0418367	hypo	MCM6	-882	355
chr6	73522385	73522822	3672737	3672747	2808207	11	438	39.8182	-171.693	-8.88085	-0.689641	0.0654709	0.755112	0.0381088	hypo	EEF1A1	-974	357
chr17	4402959	4403745	8038506	8038532	1243552	27	787	29.1481	-452.085	-9.18848	-0.688945	0.252253	0.941198	0.0376585	hypo	SPNS3	29942	358
chr16	30474809	30474916	7827273	7827277	1179270	5	108	21.6	-78.2845	-15.4319	-0.688752	0.0526065	0.741358	0.0386714	hypo	ITGAL	-2150	359
chr6	149031896	149032136	3910056	3910059	2910565	4	241	60.25	-67.8482	-16.8987	-0.688495	0.182714	0.871209	0.0358207	hypo	NA	NA	360
chr12	98518905	98519030	6639267	6639275	751194	9	126	14	-141.294	-15.0328	-0.688352	0.0655492	0.753901	0.035561	hypo	TMPO	-3392	361
chr6	24485691	24485830	3514165	3514169	2748287	5	140	28	-85.9084	-16.2745	-0.688093	0.231802	0.919895	0.036823	hypo	ALDH5A1	9021	362
chr6	111793061	111793105	3791799	3791801	2859577	3	45	15	-27.0023	-8.91285	-0.687053	0.0891676	0.776221	0.0433296	hypo	FYN	-80346	365
chr6	144304894	144305162	3894401	3894406	2904042	6	269	44.8333	-96.0763	-15.608	-0.686854	0.208105	0.894959	0.0386167	hypo	UTRN	-19192	366
chr10	110357447	110357838	5797527	5797542	427619	16	392	24.5	-199.374	-9.64437	-0.686437	0.194779	0.881216	0.0454598	hypo	SMNDC1	52495	367
chr2	7728438	7728542	824849	824851	1508195	3	105	35	-32.8092	-10.862	-0.686206	0.0312508	0.717456	0.0419544	hypo	NA	NA	368
chr3	50339337	50339615	1765128	1765136	2036970	9	279	31	-101.301	-10.7935	-0.685397	0.0170385	0.702435	0.05347	hypo	RASSF1	-1364	369
chr1	116569693	116569801	406897	406902	143851	6	109	18.1667	-54.9372	-8.71464	-0.68532	0.231259	0.916579	0.0431246	hypo	CD58	-1237	370
chr19	10515973	10516154	8664521	8664527	1444165	7	182	26	-101.656	-13.8745	-0.684931	0.27598	0.960911	0.0419694	hypo	S1PR5	-1776	371
chr1	116568376	116568632	406893	406895	143849	3	257	85.6667	-25.6674	-8.32967	-0.684656	0.306879	0.991534	0.0431246	hypo	CD58	-2406	373
chr19	7692209	7692842	8648650	8648662	1440853	13	634	48.7692	-190.688	-12.6594	-0.684404	0.129917	0.814321	0.0410298	hypo	FCER2	-9303	374
chr2	8543474	8543923	827265	827276	1509205	12	450	37.5	-151.726	-10.929	-0.683623	0.102071	0.785694	0.0492818	hypo	NA	NA	375
chr4	182918646	182918995	2813249	2813253	2471846	5	350	70	-80.8103	-14.3309	-0.683258	0.131744	0.815002	0.0377812	hypo	DCTD	709	376
chrX	119788445	119788579	9472942	9472944	3523904	3	135	45	-33.4994	-11.0937	-0.683176	0.167639	0.850816	0.0447798	hypo	NA	NA	377
chr7	141558004	141558499	4478540	4478549	3119521	10	496	49.6	-177.678	-17.4828	-0.682956	0.184279	0.867235	0.036269	hypo	AGK	-6814	378
chr4	122708921	122709167	2621834	2621840	2389847	7	247	35.2857	-33.7993	-4.71719	-0.682936	0.236034	0.91897	0.0442675	hypo	BBS12	23534	379
chr16	12750583	12750911	7757561	7757569	1158323	9	329	36.5556	-159.627	-17.3664	-0.682659	0.211201	0.893861	0.0343857	hypo	CPPED1	-53105	380
chr3	196144440	196144985	2232164	2232174	2228712	11	546	49.6364	-163.673	-13.0446	-0.682615	0.254444	0.937058	0.0404548	hypo	TFRC	62250	381
chr6	27891932	27892213	3529066	3529080	2752696	15	282	18.8	-234.836	-12.4368	-0.682212	0.165289	0.847502	0.0407235	hypo	HIST1H3J	-892	382
chr15	63188302	63188558	7560500	7560502	1094575	3	257	85.6667	-44.408	-13.2856	-0.682177	0.194787	0.876964	0.0411797	hypo	RAB8B	910	383
chr3	151206036	151206217	2079383	2079385	2167764	3	182	60.6667	-26.9611	-8.66629	-0.68215	0.214364	0.896513	0.0445322	hypo	GPR171	2834	384
chr2	144430951	144431224	1275077	1275082	1680456	6	274	45.6667	-87.4905	-14.4125	-0.681934	0.282239	0.964173	0.0417081	hypo	ZEB2	-93355	385
chr3	189394671	189395002	2207437	2207442	2219654	6	332	55.3333	-111.701	-17.972	-0.681651	0.266716	0.948367	0.035021	hypo	NA	NA	386
chr8	128281145	128281351	4965574	4965577	3309875	4	207	51.75	-22.9999	-5.47862	-0.681124	0.254515	0.935639	0.0381883	hypo	NA	NA	387
chr2	64699722	64700114	1025499	1025503	1584246	5	393	78.6	-87.0966	-16.568	-0.680971	0.215021	0.895992	0.0354205	hypo	SERTAD2	-50890	388
chr6	127906873	127907099	3839352	3839355	2881200	4	227	56.75	-24.2993	-6.02937	-0.680484	0.234349	0.914833	0.0511596	hypo	THEMIS	-11531	389
chr4	184421192	184421527	2819822	2819824	2473913	3	336	112	-45.0758	-14.9044	-0.68048	0.172865	0.853345	0.0401526	hypo	IRF2	-53052	390
chr4	122709715	122709857	2621841	2621844	2389848	4	143	35.75	-19.2293	-4.79428	-0.680133	0.247309	0.927443	0.0439483	hypo	BBS12	22844	391
chr7	130941790	130941852	4438176	4438180	3104847	5	63	12.6	-44.0286	-8.73135	-0.679701	0.114354	0.794055	0.037662	hypo	NA	NA	392
chr6	130220647	130221044	3846670	3846675	2884393	6	398	66.3333	-52.1637	-6.98485	-0.679584	0.267372	0.946956	0.0439395	hypo	NA	NA	393
chr1	12044120	12044828	43909	43925	11043	17	709	41.7059	-207.566	-5.54869	-0.67958	0.257472	0.937052	0.0423041	hypo	TNFRSF8	18548	394
chr10	7028631	7028799	5436262	5436265	295249	4	169	42.25	-64.6288	-15.9349	-0.679287	0.251026	0.930313	0.0365838	hypo	NA	NA	395
chr13	29594190	29594225	6834114	6834116	812853	3	36	12	-48.7099	-16.1427	-0.678696	0.226786	0.905483	0.0345631	hypo	SLC7A1	-1462	396
chr18	48868611	48868858	8502507	8502509	1391544	3	248	82.6667	-44.9722	-14.7021	-0.678306	0.161958	0.840265	0.0370768	hypo	SMAD7	-81852	397
chr19	6668431	6668912	8643139	8643147	1439673	9	482	53.5556	-122.852	-11.6151	-0.67822	0.0489739	0.727194	0.0397842	hypo	TNFSF14	-1675	398
chr3	12839700	12839929	1638315	1638317	1988524	3	230	76.6667	-45.468	-14.2658	-0.67806	0.235077	0.913137	0.0389225	hypo	CAND2	-43227	399
chr2	144430435	144430577	1275074	1275076	1680455	3	143	47.6667	-45.026	-14.9727	-0.677952	0.287908	0.96586	0.0404426	hypo	ZEB2	-94002	400
chr6	209524	209616	3419468	3419472	2714787	5	93	18.6	-78.0536	-14.9229	-0.677595	0.182117	0.859712	0.0404539	hypo	DUSP22	82013	401
chr6	159040736	159040810	3950307	3950310	2924440	4	75	18.75	-50.7819	-12.6843	-0.677478	0.166968	0.844446	0.0422346	hypo	TAGAP	-4341	402
chr10	119871244	119871732	5830435	5830441	440049	7	489	69.8571	-109.818	-11.883	-0.677246	0.0631838	0.740429	0.037944	hypo	MCMBP	-20823	403
chr12	12474745	12475054	6359250	6359253	639018	4	310	77.5	-61.7044	-15.2732	-0.676858	0.0361766	0.713035	0.0430801	hypo	DUSP16	-87328	404
chr1	203656461	203656717	635213	635217	226209	5	257	51.4	-53.1789	-10.52	-0.67685	0.237919	0.914769	0.0447592	hypo	ATP2B4	-29899	405
chr22	30706118	30706577	9297545	9297552	1949283	8	460	57.5	-138.605	-16.3481	-0.676646	0.074007	0.750653	0.0354551	hypo	OSBP2	-12335	406
chr10	62050505	62050693	5630546	5630549	365570	4	189	47.25	-46.2454	-11.2781	-0.676427	0.188836	0.865263	0.0444637	hypo	NA	NA	407
chr9	120922138	120922336	5342858	5342862	3457373	5	199	39.8	-44.114	-8.33143	-0.676253	0.0823479	0.758601	0.0448728	hypo	TRAF1	-6836	408
chr1	212697788	212697972	665100	665102	237389	3	185	61.6667	-38.5376	-12.5256	-0.675902	0.265804	0.941706	0.0386326	hypo	BATF3	-2012	409
chr17	42523670	42524089	8186024	8186036	1284434	13	420	32.3077	-164.222	-11.7062	-0.675825	0.230013	0.905838	0.0456391	hypo	NAGLU	12082	410
chr17	59827858	59827973	8255523	8255525	1305627	3	116	38.6667	-42.5454	-14.1507	-0.675808	0.176532	0.85234	0.0349663	hypo	TUBD1	-64971	411
chr17	32523414	32523938	8146510	8146519	1272930	10	525	52.5	-168.111	-16.5018	-0.67557	0.081935	0.757505	0.0389641	hypo	CDK5R1	-36794	412
chr1	158932289	158932554	492468	492470	167115	3	266	88.6667	-42.3189	-14.0291	-0.6755	0.0398316	0.715332	0.0378619	hypo	PYHIN1	-1492	413
chr20	51530149	51530898	9065413	9065423	1872574	11	750	68.1818	-81.303	-5.91206	-0.67541	0.175238	0.850648	0.0440432	hypo	NFATC2	-31932	414
chr11	118440778	118440928	6250010	6250013	601332	4	151	37.75	-53.6767	-13.3147	-0.67498	0.246029	0.921009	0.0395223	hypo	KMT2A	-4287	415
chr1	184890944	184891265	577808	577812	201803	5	322	64.4	-77.3834	-15.024	-0.674783	0.203054	0.877837	0.0368388	hypo	FAM129A	-83284	416
chr19	18475207	18475786	8711429	8711437	1453290	9	580	64.4444	-148.944	-8.7571	-0.674572	0.212252	0.886824	0.0357413	hypo	ISYNA1	36905	417
chr19	5983165	5983688	8639119	8639128	1438877	10	524	52.4	-123.558	-9.59676	-0.674299	0.0979676	0.772266	0.043494	hypo	RANBP3	5022	418
chr7	100543094	100543366	4337727	4337731	3064618	5	273	54.6	-48.7053	-9.41422	-0.674104	0.165667	0.839771	0.0440698	hypo	AGFG2	-3882	419
chr20	5760549	5760823	8907635	8907641	1816836	7	275	39.2857	-124.787	-17.683	-0.674008	0.296962	0.97097	0.0365319	hypo	C20orf196	-10155	420
chr10	50417071	50417652	5596934	5596940	350016	7	582	83.1429	-85.3968	-10.3794	-0.673786	0.265683	0.939469	0.0421265	hypo	AC069547.1	-24064	421
chr19	54204428	54204621	8862897	8862902	1493043	6	194	32.3333	-88.8305	-14.3968	-0.673366	0.250545	0.923911	0.0411321	hypo	TSEN34	-14489	422
chr16	75651356	75651688	7961042	7961050	1221689	9	333	37	-148.639	-16.3752	-0.673234	0.153857	0.827091	0.0367723	hypo	KARS	2712	423
chr5	126779124	126780237	3227642	3227670	2644377	29	1114	38.4138	-436.608	-6.35362	-0.672592	0.0346777	0.70727	0.0367891	hypo	LMNB1	-2500	424
chr19	54201879	54202107	8862883	8862889	1493040	7	229	32.7143	-105.05	-10.1148	-0.672513	0.0394392	0.711952	0.0412232	hypo	TSEN34	-11940	425
chr19	39435056	39435127	8788283	8788286	1475802	4	72	18	-57.2129	-13.6022	-0.671528	0.014523	0.686051	0.0392471	hypo	SUPT5H	1028	427
chr12	49265877	49266890	6475187	6475233	685872	47	1014	21.5745	-609.277	-6.71857	-0.671464	0.223793	0.895257	0.0464768	hypo	PRPH	26361	428
chr7	38218696	38218955	4123876	4123879	2988480	4	260	65	-61.9336	-15.329	-0.671349	0.117121	0.78847	0.0355073	hypo	STARD3NL	-40473	429
chr7	5578522	5578930	4013703	4013712	2944515	10	409	40.9	-145.672	-7.72969	-0.671312	0.216754	0.888066	0.040099	hypo	FSCN1	13892	430
chr9	130814599	130814825	5384741	5384747	3468877	7	227	32.4286	-124.388	-15.9928	-0.671124	0.289996	0.961121	0.0350799	hypo	QRFP	-81986	432
chr4	121254590	121254661	2617462	2617467	2387902	6	72	12	-87.4521	-14.2369	-0.671114	0.218519	0.889634	0.0384861	hypo	TNIP3	27123	433
chr12	68118324	68118687	6544411	6544413	710284	3	364	121.333	-41.1319	-13.392	-0.670829	0.180668	0.851497	0.035974	hypo	IFNG	-41059	434
chr16	1962965	1963850	7708396	7708412	1144879	17	886	52.1176	-179.302	-6.48233	-0.670543	0.0799675	0.75051	0.0531261	hypo	RNF151	2972	435
chr12	122244374	122244875	6735622	6735629	782568	8	502	62.75	-151.097	-18.5583	-0.670451	0.0643397	0.734791	0.0340165	hypo	DIABLO	16839	436
chr6	27600828	27601091	3527042	3527047	2752279	6	264	44	-77.8232	-12.2176	-0.67037	0.137862	0.808231	0.0485304	hypo	NA	NA	437
chr1	203655896	203656057	635204	635212	226208	9	162	18	-93.0663	-10.1999	-0.669917	0.218116	0.888032	0.0448721	hypo	ATP2B4	-29334	438
chr2	109143358	109144153	1164120	1164129	1635902	10	796	79.6	-118.133	-8.80632	-0.669622	0.14149	0.811111	0.0413841	hypo	SH3RF3	-14009	440
chr8	11457593	11458410	4579251	4579265	3154531	15	818	54.5333	-203.623	-12.1913	-0.668829	0.114586	0.783415	0.041043	hypo	FAM167A	-16304	441
chr1	9800400	9800887	32617	32628	8451	12	488	40.6667	-189.613	-13.8979	-0.668761	0.102504	0.771265	0.040008	hypo	CLSTN1	-23638	442
chr9	131627812	131628236	5388560	5388569	3469720	10	425	42.5	-147.647	-12.8253	-0.668404	0.114871	0.783275	0.0412116	hypo	UCK1	96543	443
chr21	35042891	35043046	9196341	9196344	1919104	4	156	39	-35.0084	-8.7146	-0.668129	0.192418	0.860547	0.040885	hypo	NA	NA	444
chr19	40753183	40753309	8794626	8794629	1477385	4	127	31.75	-51.6757	-12.6164	-0.667627	0.0921298	0.759757	0.0435782	hypo	C19orf54	1629	446
chr17	76234287	76234530	8325588	8325591	1326901	4	244	61	-63.241	-15.6022	-0.667512	0.283247	0.950759	0.0396694	hypo	RNF157	-5842	447
chr14	91116892	91117073	7351774	7351780	1022394	7	182	26	-127.008	-17.7325	-0.667458	0.259712	0.92717	0.0339495	hypo	C14orf159	-56558	448
chr7	38219653	38220054	4123882	4123885	2988482	4	402	100.5	-57.6245	-13.9128	-0.667125	0.170568	0.837692	0.0376345	hypo	STARD3NL	-41430	449
chr19	2238014	2238454	8617591	8617595	1435395	5	441	88.2	-68.1179	-12.6743	-0.666985	0.274652	0.941636	0.0372648	hypo	PLEKHJ1	309	450
chr7	130914968	130915163	4438092	4438094	3104813	3	196	65.3333	-33.4314	-11.1258	-0.66655	0.299321	0.965871	0.0379171	hypo	NA	NA	451
chr6	158642859	158643557	3948378	3948392	2923907	15	699	46.6	-168.906	-10.4028	-0.666436	0.0620156	0.728452	0.0457351	hypo	DYNLT1	-1181	452
chr16	963965	964592	7704869	7704881	1144254	13	628	48.3077	-198.659	-12.2472	-0.666325	0.238106	0.904431	0.0393683	hypo	LMF1	-16725	453
chr20	49284710	49284972	9055694	9055696	1869807	3	263	87.6667	-34.0195	-10.7531	-0.666075	0.27396	0.940034	0.0365001	hypo	ZNFX1	6283	454
chr10	6142413	6142611	5432963	5432967	294091	5	199	39.8	-77.2121	-11.7198	-0.665774	0.305869	0.971643	0.0392982	hypo	PFKFB3	2322	455
chr15	30628119	30628181	7441001	7441006	1051150	6	63	10.5	-106.093	-17.3303	-0.665617	0.283249	0.948866	0.0360199	hypo	ARHGAP11B	-3624	456
chr5	160469119	160469879	3342265	3342283	2688124	19	761	40.0526	-201.891	-9.21874	-0.665333	0.142568	0.807901	0.0530688	hypo	PTTG1	-47296	458
chr13	33679199	33679634	6848749	6848755	818413	7	436	62.2857	-120.692	-16.7865	-0.665325	0.185915	0.85124	0.0353598	hypo	NA	NA	459
chr2	10446024	10446331	834577	834582	1511501	6	308	51.3333	-94.4556	-14.1479	-0.664947	0.307906	0.972853	0.037573	hypo	ODC1	-2172	460
chr20	57605184	57605515	9090515	9090518	1880886	4	332	83	-48.1817	-10.8164	-0.664649	0.207707	0.872356	0.045401	hypo	ZBP1	-15060	461
chr20	51607936	51608229	9065711	9065718	1872663	8	294	36.75	-107.427	-12.7136	-0.664198	0.231619	0.895817	0.0406864	hypo	NFATC2	45104	463
chr14	105063869	105064675	7402920	7402936	1038584	17	807	47.4706	-177.255	-8.54951	-0.663859	0.146312	0.81017	0.044448	hypo	GPR132	-769	464
chr6	139515539	139515678	3879755	3879757	2897587	3	140	46.6667	-47.2642	-14.6685	-0.663413	0.287713	0.951126	0.0384401	hypo	NA	NA	466
chr1	61270851	61271342	234523	234529	70594	7	492	70.2857	-111.893	-15.7666	-0.663089	0.284881	0.94797	0.0348193	hypo	NA	NA	467
chr20	51414426	51414463	9064971	9064973	1872436	3	38	12.6667	-23.4996	-7.77489	-0.662731	0.295919	0.95865	0.0397705	hypo	NA	NA	468
chr4	75515104	75515530	2478115	2478122	2326916	8	427	53.375	-139.932	-9.82916	-0.662652	0.0865395	0.749191	0.0363156	hypo	RCHY1	339	469
chr14	21266045	21266227	7112651	7112653	929083	3	183	61	-35.9267	-11.7908	-0.66209	0.0694882	0.731578	0.0399397	hypo	HNRNPC	-3266	470
chr10	88883105	88883449	5720387	5720391	399498	5	345	69	-73.9518	-14.6911	-0.662084	0.273278	0.935362	0.0386393	hypo	STAMBPL1	-3370	471
chr16	88782005	88782076	8009847	8009850	1237728	4	72	18	-52.8201	-12.9147	-0.661916	0.0242209	0.686137	0.0431571	hypo	PIEZO1	-3134	472
chr8	30655084	30655153	4650948	4650951	3180429	4	70	17.5	-48.6542	-12.0974	-0.661738	0.306535	0.968274	0.0452234	hypo	GTF2E2	-3097	473
chr12	120195515	120196021	6723091	6723103	780023	13	507	39	-180.731	-12.8394	-0.661705	0.303124	0.964829	0.0424031	hypo	GCN1L1	804	474
chr12	19552720	19553355	6383919	6383928	648870	10	636	63.6	-150.23	-13.2997	-0.661394	0.246244	0.907638	0.0418356	hypo	NA	NA	475
chr1	92587222	92587371	331735	331737	112336	3	150	50	-44.897	-14.8062	-0.660828	0.263319	0.924147	0.0354723	hypo	NA	NA	476
chr7	130940896	130941456	4438168	4438175	3104846	8	561	70.125	-69.8651	-8.09435	-0.660819	0.188007	0.848827	0.0376135	hypo	NA	NA	477
chr5	148828478	148828689	3303650	3303652	2672930	3	212	70.6667	-43.0127	-14.1022	-0.660592	0.231695	0.892287	0.0364327	hypo	ADRB2	-3232	478
chr1	209750484	209750566	654532	654534	233488	3	83	27.6667	-39.4444	-13.0692	-0.660482	0.253961	0.914443	0.041897	hypo	TRAF3IP3	5465	479
chr19	38865309	38866130	8785261	8785287	1475161	27	822	30.4444	-416.136	-6.33231	-0.660429	0.101088	0.761516	0.0404622	hypo	RINL	-12148	480
chr2	161164223	161164491	1326188	1326191	1703128	4	269	67.25	-49.8403	-12.4426	-0.659772	0.278755	0.938527	0.0364219	hypo	TANK	-27314	481
chr17	78474650	78474824	8335509	8335512	1329179	4	175	43.75	-53.5809	-12.349	-0.659699	0.177798	0.837497	0.0392604	hypo	PGS1	-96009	482
chr19	8574280	8574480	8653836	8653840	1441792	5	201	40.2	-45.3756	-7.85189	-0.659388	0.310479	0.969866	0.0483492	hypo	MYO1F	-3096	485
chr20	49668769	49668892	9057264	9057267	1870300	4	124	31	-51.3132	-12.744	-0.659177	0.104414	0.763592	0.0367521	hypo	B4GALT5	-44985	486
chr8	132821814	132822195	4979285	4979291	3315964	7	382	54.5714	-119.608	-16.4411	-0.659098	0.280686	0.939785	0.035792	hypo	TG	44762	487
chr15	22796983	22797354	7413662	7413673	1041999	12	372	31	-172.974	-5.57301	-0.658987	0.286256	0.945243	0.0409697	hypo	NIPA1	-23919	489
chr7	151795600	151795688	4511876	4511878	3131941	3	89	29.6667	-43.1941	-14.3462	-0.65877	0.24072	0.89949	0.0364876	hypo	PRKAG2	-81436	490
chr10	43405483	43405777	5578377	5578383	342757	7	295	42.1429	-96.8588	-13.2368	-0.658698	0.0167078	0.675406	0.0369338	hypo	HNRNPF	-3388	491
chr16	87866449	87866686	8007321	8007326	1237131	6	238	39.6667	-76.1889	-11.6075	-0.658597	0.0963125	0.754909	0.0428482	hypo	SLC7A5	-2801	492
chr12	120199626	120200008	6723123	6723127	780027	5	383	76.6	-61.9352	-9.44495	-0.658123	0.0415731	0.699696	0.0465341	hypo	GCN1L1	4915	493
chr6	31575861	31576061	3544053	3544059	2757430	7	201	28.7143	-76.5563	-10.5212	-0.657847	0.0478433	0.70569	0.0476352	hypo	TNF	-293	495
chr10	3887660	3888512	5424566	5424577	291135	12	853	71.0833	-165.69	-8.49854	-0.657709	0.308249	0.965958	0.03897	hypo	NA	NA	496
chr9	6439240	6439495	5039790	5039796	3338517	7	256	36.5714	-113.613	-16.0097	-0.657482	0.271267	0.928749	0.0362921	hypo	UHRF2	-26088	497
chr15	44308522	44308730	7491998	7492000	1068712	3	209	69.6667	-53.796	-17.3048	-0.657446	0.233172	0.890618	0.0346374	hypo	CASC4	-19792	498
chr12	121037590	121038223	6728222	6728231	781081	10	634	63.4	-130.595	-9.67138	-0.657257	0.13435	0.791608	0.0429389	hypo	OASL	-1018	499
chr14	63295912	63296207	7252249	7252256	985190	8	296	37	-145.495	-17.4915	-0.657188	0.198979	0.856167	0.0346446	hypo	GPHB5	-22671	500
chr4	2936526	2936641	2254406	2254409	2234269	4	116	29	-52.4381	-12.9328	-0.656468	0.293743	0.950211	0.0380318	hypo	MFSD10	1666	501
chr18	79436098	79436164	8605448	8605453	1433255	6	67	11.1667	-73.931	-11.8599	-0.656418	0.103285	0.759703	0.0407846	hypo	NFATC1	-40241	502
chr7	148507983	148508136	4499944	4499946	3128211	3	154	51.3333	-47.9596	-14.5747	-0.656296	0.280516	0.936812	0.0350049	hypo	C7orf33	82428	503
chr1	25066472	25066563	95858	95860	25599	3	92	30.6667	-45.1883	-14.5862	-0.656227	0.216559	0.872785	0.0380401	hypo	NA	NA	504
chr9	93236903	93237191	5249014	5249019	3420680	6	289	48.1667	-78.4274	-12.7063	-0.656008	0.254815	0.910823	0.0381246	hypo	WNK2	-51986	505
chr19	8570008	8570662	8653797	8653807	1441785	11	655	59.5455	-106.868	-8.6773	-0.656004	0.142199	0.798203	0.0461985	hypo	MYO1F	-6914	506
chr17	76560841	76561063	8327246	8327253	1327227	8	223	27.875	-108.016	-13.288	-0.655989	0.274401	0.93039	0.0422676	hypo	CYGB	9665	507
chr11	62558051	62558509	6063954	6063974	530732	21	459	21.8571	-224.278	-8.29071	-0.655984	0.0356176	0.691602	0.0452586	hypo	AHNAK	1815	508
chr21	32929379	32929768	9188348	9188357	1916479	10	390	39	-142.125	-13.8846	-0.655468	0.324834	0.980301	0.0419322	hypo	OLIG2	96076	510
chr19	2237393	2237796	8617572	8617590	1435394	19	404	21.2632	-258.207	-6.60532	-0.655076	0.113637	0.768713	0.0366392	hypo	PLEKHJ1	0	511
chr4	121220625	121220877	2617346	2617351	2387856	6	253	42.1667	-47.5012	-7.66779	-0.654728	0.189528	0.844256	0.0388064	hypo	TNIP3	-6588	512
chr16	68756952	68757323	7928381	7928387	1212773	7	372	53.1429	-108.487	-14.833	-0.654397	0.260195	0.914592	0.0355244	hypo	CDH1	-19726	514
chr4	121226256	121226654	2617368	2617371	2387866	4	399	99.75	-28.2713	-7.03839	-0.654065	0.206968	0.861033	0.0409641	hypo	TNIP3	-811	515
chr14	23989726	23989856	7121708	7121710	931775	3	131	43.6667	-50.8101	-16.6244	-0.654055	0.207494	0.861549	0.0377497	hypo	DHRS4L2	-19851	516
chr10	43402004	43402311	5578357	5578359	342752	3	308	102.667	-39.1933	-12.9507	-0.653977	0.14527	0.799248	0.0373211	hypo	HNRNPF	-6854	517
chr22	18105990	18106313	9252185	9252188	1936280	4	324	81	-60.756	-15.1357	-0.653801	0.271434	0.925235	0.0379995	hypo	TUBA8	4017	518
chr3	186789062	186789382	2198377	2198381	2216026	5	321	64.2	-77.2886	-14.8829	-0.653693	0.219342	0.873035	0.0364582	hypo	EIF4A2	-5856	519
chr3	4805872	4806169	1609304	1609306	1978039	3	298	99.3333	-49.1548	-15.6495	-0.653589	0.301773	0.955362	0.0370267	hypo	NA	NA	520
chr2	168245437	168245657	1347087	1347091	1712790	5	221	44.2	-71.3443	-14.1302	-0.653149	0.294081	0.94723	0.0403949	hypo	STK39	-2483	521
chr9	132873372	132873669	5393770	5393776	3471234	7	298	42.5714	-94.2913	-12.7599	-0.652902	0.272724	0.925627	0.038016	hypo	C9orf9	4357	522
chr8	97848130	97848351	4866604	4866611	3268652	8	222	27.75	-91.8718	-10.9111	-0.65274	0.298132	0.950873	0.0412166	hypo	MATN2	20488	523
chr1	209750112	209750248	654528	654531	233487	4	137	34.25	-52.0208	-12.9174	-0.652559	0.281402	0.933961	0.0416145	hypo	TRAF3IP3	5783	524
chr10	6141031	6141439	5432951	5432958	294089	8	409	51.125	-119.37	-10.3612	-0.652438	0.0970143	0.749452	0.0392982	hypo	PFKFB3	3494	525
chr5	171390668	171390968	3378400	3378405	2703257	6	301	50.1667	-76.0518	-11.4781	-0.652363	0.0688142	0.721177	0.0377796	hypo	NPM1	-3551	526
chr11	96075537	96075876	6177140	6177143	571295	4	340	85	-55.8791	-13.8615	-0.652255	0.265568	0.917823	0.0394403	hypo	NA	NA	527
chr6	52286118	52286352	3615279	3615282	2782859	4	235	58.75	-63.4111	-12.8746	-0.652177	0.174986	0.827163	0.0376808	hypo	MCM3	1236	528
chr17	68182479	68182737	8293706	8293715	1316825	10	259	25.9	-147.986	-14.2639	-0.651893	0.061413	0.713306	0.0389229	hypo	AMZ2	64836	530
chr7	6621326	6621496	4020368	4020370	2945791	3	171	57	-43.782	-14.4659	-0.651776	0.0182761	0.670052	0.0400718	hypo	ZNF853	-5708	531
chr6	24776023	24776349	3515476	3515489	2748688	14	327	23.3571	-146.668	-4.78034	-0.651676	0.0379984	0.689674	0.053833	hypo	GMNN	-1091	532
chr10	73480244	73480593	5672075	5672083	380258	9	350	38.8889	-142.809	-15.5332	-0.651496	0.296188	0.947684	0.0362454	hypo	PPP3CB	-15430	533
chr3	50336210	50336420	1765114	1765116	2036965	3	211	70.3333	-32.2244	-10.3896	-0.651291	0.202907	0.854198	0.0520909	hypo	RASSF1	-4559	534
chr10	43402654	43402990	5578360	5578363	342753	4	337	84.25	-52.254	-12.9988	-0.651231	0.106856	0.758087	0.0373211	hypo	HNRNPF	-6175	535
chr4	151101952	151102038	2708756	2708758	2427931	3	87	29	-42.2519	-13.5498	-0.651192	0.233104	0.884296	0.03814	hypo	LRBA	86224	536
chr13	51909017	51909054	6909628	6909630	843029	3	38	12.6667	-46.6265	-15.5222	-0.651112	0.248063	0.899176	0.0363626	hypo	CCDC70	-47035	537
chr17	8381649	8382267	8058373	8058385	1248224	13	619	47.6154	-172.295	-6.64965	-0.651001	0.159815	0.810816	0.0410266	hypo	KRBA2	-919	538
chr14	64389565	64389703	7257414	7257417	986790	4	139	34.75	-58.0088	-13.2213	-0.650899	0.0374558	0.688355	0.0416605	hypo	MTHFD1	-1533	539
chr19	14417599	14417934	8689434	8689441	1448722	8	336	42	-114.35	-5.87657	-0.65072	0.0533365	0.704056	0.0366753	hypo	DDX39A	-1448	541
chr6	159041089	159041123	3950311	3950313	2924441	3	35	11.6667	-36.1247	-11.9319	-0.650478	0.188011	0.838489	0.0424047	hypo	TAGAP	-4028	542
chr17	28725309	28725372	8128036	8128040	1268128	5	64	12.8	-73.6624	-14.2711	-0.65046	0.207301	0.857762	0.0390331	hypo	NEK8	524	543
chr6	143397398	143397988	3891124	3891132	2902783	9	591	65.6667	-143	-12.8398	-0.650452	0.31408	0.964531	0.0379726	hypo	ADAT2	-52684	544
chr16	30476175	30476245	7827279	7827283	1179272	5	71	14.2	-73.5041	-14.2575	-0.650231	0.259103	0.909333	0.0386714	hypo	ITGAL	-3516	545
chr14	97925677	97926274	7375474	7375486	1030757	13	598	46	-160.25	-9.23828	-0.650183	0.290548	0.94073	0.0443124	hypo	NA	NA	546
chr1	119318535	119318690	415396	415399	147483	4	156	39	-47.7347	-11.7871	-0.649797	0.214925	0.864722	0.0424909	hypo	HAO2	50088	547
chr1	12067561	12067646	44024	44026	11062	3	86	28.6667	-29.6379	-9.44512	-0.649784	0.298319	0.948103	0.0446095	hypo	TNFRSF8	-4183	548
chr10	62048555	62048907	5630537	5630539	365567	3	353	117.667	-33.9957	-10.877	-0.649616	0.0740239	0.72364	0.0445042	hypo	NA	NA	549
chr1	235863120	235863767	746973	746982	268049	10	648	64.8	-66.1399	-6.15824	-0.649556	0.260142	0.909698	0.0443147	hypo	LYST	-19872	550
chr19	4840801	4841220	8632729	8632738	1437746	10	420	42	-145.776	-13.7501	-0.649269	0.273289	0.922558	0.0394345	hypo	TICAM1	9096	551
chr6	152171548	152171849	3923635	3923637	2914867	3	302	100.667	-51.2091	-16.2489	-0.649264	0.249843	0.899107	0.0358383	hypo	NA	NA	552
chr19	38848215	38848312	8785178	8785180	1475145	3	98	32.6667	-44.0398	-14.3362	-0.64912	0.132317	0.781437	0.0371241	hypo	HNRNPL	-4034	553
chr17	32352384	32352539	8145597	8145599	1272712	3	156	52	-39.5796	-12.4434	-0.648873	0.260975	0.909848	0.0431999	hypo	ZNF207	-2266	554
chr9	69326801	69327099	5165433	5165440	3388358	8	299	37.375	-94.694	-10.4845	-0.648657	0.25281	0.901467	0.0364529	hypo	FAM189A2	-2228	556
chr6	53231754	53231963	3618743	3618745	2784142	3	210	70	-48.8359	-16.1339	-0.648603	0.300381	0.948984	0.0364706	hypo	GCM1	82924	557
chr20	51609289	51609473	9065724	9065727	1872665	4	185	46.25	-52.2796	-12.5322	-0.648348	0.284252	0.932599	0.040583	hypo	NFATC2	46457	560
chr17	35876631	35876748	8157918	8157920	1277236	3	118	39.3333	-47.7045	-15.546	-0.648341	0.0472026	0.695544	0.0359196	hypo	CCL5	-4044	561
chr11	86250335	86250603	6149406	6149410	558760	5	269	53.8	-47.1859	-9.03151	-0.648158	0.189879	0.838037	0.0455482	hypo	EED	-5790	562
chr10	92594919	92595499	5732695	5732705	404466	11	581	52.8182	-172.803	-8.59923	-0.647612	0.268387	0.916	0.0365424	hypo	KIF11	-1632	563
chr17	67487205	67487394	8289629	8289632	1315843	4	190	47.5	-64.3938	-15.1661	-0.647429	0.191768	0.839197	0.0380854	hypo	NA	NA	564
chr2	144431477	144431498	1275083	1275085	1680457	3	22	7.33333	-41.1317	-13.6457	-0.646962	0.31619	0.963152	0.0417706	hypo	ZEB2	-93081	565
chr1	84971879	84972205	306734	306738	102084	5	327	65.4	-65.5696	-12.729	-0.646775	0.28935	0.936125	0.0387786	hypo	MCOLN2	-24907	566
chr19	16119743	16119899	8697830	8697832	1450821	3	157	52.3333	-46.534	-15.4086	-0.646669	0.201577	0.848246	0.0382547	hypo	RAB8A	-8113	567
chr8	133139000	133139260	4980125	4980127	3316363	3	261	87	-46.8002	-15.5167	-0.646655	0.271731	0.918386	0.0367825	hypo	SLA	35945	568
chr9	91071750	91072166	5240338	5240344	3417959	7	417	59.5714	-100.362	-12.0651	-0.646575	0.289733	0.936308	0.0413477	hypo	NA	NA	569
chr17	76559141	76559443	8327237	8327240	1327224	4	303	75.75	-53.69	-12.9325	-0.646328	0.286176	0.932504	0.0423985	hypo	CYGB	7965	570
chr3	46371710	46371975	1744852	1744855	2032452	4	266	66.5	-38.5691	-9.55537	-0.646169	0.146753	0.792923	0.0423305	hypo	CCR5	-855	571
chr9	107172752	107173281	5296461	5296467	3439005	7	530	75.7143	-67.7277	-9.44113	-0.64602	0.193786	0.839806	0.0363967	hypo	NA	NA	572
chr6	148781198	148781360	3909165	3909168	2910239	4	163	40.75	-61.4882	-15.2098	-0.645737	0.188725	0.834462	0.0391808	hypo	UST	-33869	573
chr12	56683413	56683952	6507560	6507588	695069	29	540	18.6207	-284.77	-5.78553	-0.645732	0.109832	0.755563	0.0470253	hypo	PTGES3	-4455	574
chr19	5718280	5718434	8637478	8637485	1438619	8	155	19.375	-118.448	-14.0945	-0.645601	0.248191	0.893792	0.0396416	hypo	LONP1	-2137	575
chr1	41699147	41699221	166450	166452	45621	3	75	25	-50.4308	-16.7892	-0.645366	0.303861	0.949227	0.0346488	hypo	NA	NA	576
chr10	119177911	119178028	5827627	5827633	439268	7	118	16.8571	-101.425	-10.5797	-0.645162	0.123333	0.768495	0.0398897	hypo	PRDX3	-804	577
chr19	58488473	58488845	8884395	8884403	1498189	9	373	41.4444	-145.51	-13.6595	-0.645158	0.241074	0.886232	0.0370342	hypo	ZNF446	-14455	578
chr16	56934750	56934868	7885620	7885622	1197481	3	119	39.6667	-39.8669	-13.1104	-0.644963	0.197382	0.842345	0.0410076	hypo	HERPUD1	-2701	579
chr16	23838979	23839083	7800215	7800218	1171319	4	105	26.25	-51.052	-12.2971	-0.64491	0.213536	0.858446	0.0424998	hypo	PRKCB	-2977	580
chr2	96338721	96339635	1118877	1118897	1619260	21	915	43.5714	-214.233	-6.31652	-0.644846	0.312083	0.956928	0.0435497	hypo	NCAPH	-2933	581
chr15	55283417	55283503	7529832	7529834	1083544	3	87	29	-21.808	-7.17569	-0.644815	0.158601	0.803416	0.0386368	hypo	PIGB	35456	582
chr6	31576778	31576974	3544062	3544065	2757432	4	197	49.25	-40.3385	-10.051	-0.644633	0.0932627	0.737896	0.0499651	hypo	TNF	-1210	583
chr12	122166288	122166531	6735168	6735171	782477	4	244	61	-61.1228	-13.1385	-0.644482	0.286595	0.931077	0.0371683	hypo	LRRC43	1206	584
chr2	191679619	191679672	1420380	1420385	1744095	6	54	9	-88.6611	-14.5698	-0.644468	0.33599	0.980457	0.0388709	hypo	NABP1	-1550	585
chr10	89001490	89001534	5720693	5720695	399641	3	45	15	-20.1945	-6.72174	-0.64442	0.132273	0.776693	0.0415829	hypo	ACTA2	10099	586
chr7	2102308	2102613	3996701	3996709	2940464	9	306	34	-125.546	-12.7864	-0.644353	0.290929	0.935282	0.0506124	hypo	NA	NA	587
chr1	201170557	201170649	626558	626561	223455	4	93	23.25	-47.3176	-7.7675	-0.644328	0.106551	0.750879	0.0406581	hypo	TMEM9	-924	588
chr18	63159668	63159925	8550599	8550607	1410982	9	258	28.6667	-101.927	-11.2601	-0.64415	0.164557	0.808707	0.0461771	hypo	NA	NA	589
chr12	68159448	68159622	6544522	6544525	710339	4	175	43.75	-57.5832	-13.9919	-0.644039	0.234927	0.878966	0.036717	hypo	IFNG	-124	590
chr12	130873902	130874128	6771767	6771770	793654	4	227	56.75	-56.8609	-12.4192	-0.643877	0.315752	0.959629	0.0390732	hypo	RAN	-2022	591
chr2	171319253	171319337	1357986	1357988	1716968	3	85	28.3333	-45.7701	-15.2401	-0.643805	0.14232	0.786125	0.0394905	hypo	TLK1	87938	592
chr10	6061116	6061450	5432512	5432519	293977	8	335	41.875	-75.4711	-8.74448	-0.643799	0.180942	0.82474	0.0474861	hypo	IL2RA	-874	593
chr2	161163639	161163886	1326185	1326187	1703127	3	248	82.6667	-36.4931	-11.9841	-0.643483	0.323462	0.966945	0.0364219	hypo	TANK	-26730	594
chr15	44881727	44881865	7495000	7495002	1069528	3	139	46.3333	-44.3386	-14.699	-0.643416	0.284837	0.928253	0.0359684	hypo	C15orf43	74836	595
chr20	38872081	38872332	9018150	9018152	1856625	3	252	84	-39.0122	-12.5172	-0.643025	0.223211	0.866236	0.0406503	hypo	FAM83D	53979	596
chr10	30435713	30436020	5532315	5532317	328333	3	308	102.667	-44.5944	-14.337	-0.643012	0.185802	0.828813	0.0394456	hypo	MAP3K8	-1775	597
chr22	17779247	17779540	9250832	9250838	1935912	7	294	42	-94.7686	-12.3479	-0.642622	0.286856	0.929478	0.0410515	hypo	BID	4476	598
chr15	89244999	89245387	7652728	7652738	1126574	11	389	35.3636	-179.998	-6.06759	-0.642382	0.0871472	0.729529	0.03586	hypo	FANCI	-1049	599
chr21	25510393	25510526	9160802	9160804	1906118	3	134	44.6667	-27.928	-9.28811	-0.642198	0.247732	0.88993	0.0366143	hypo	MRPL39	-96990	600
chr11	115585418	115585636	6240271	6240277	597881	7	219	31.2857	-86.4457	-11.9101	-0.642136	0.255963	0.8981	0.0410425	hypo	CADM1	80460	601
chr16	70522367	70522501	7938594	7938598	1215053	5	135	27	-58.7492	-8.75373	-0.641998	0.106818	0.748816	0.0448103	hypo	COG4	-1063	602
chr19	49493548	49493677	8838376	8838381	1487401	6	130	21.6667	-101.227	-16.2794	-0.641759	0.134763	0.776522	0.0354759	hypo	FCGRT	13138	603
chr6	528542	528998	3421646	3421650	2715174	5	457	91.4	-78.9056	-12.1033	-0.641594	0.319414	0.961008	0.0370355	hypo	NA	NA	604
chr21	31196112	31196456	9180721	9180727	1914127	7	345	49.2857	-90.9283	-10.4248	-0.641387	0.292934	0.934322	0.0386169	hypo	NA	NA	605
chr3	136921608	136921869	2034171	2034174	2148753	4	262	65.5	-61.5301	-14.7772	-0.641223	0.291055	0.932278	0.0372699	hypo	IL20RB	24360	606
chr10	113682031	113682472	5808245	5808249	431955	5	442	88.4	-70.849	-8.6426	-0.641206	0.245393	0.886599	0.0373835	hypo	CASP7	-2868	607
chr5	55024745	55024962	3009080	3009082	2549823	3	218	72.6667	-40.2612	-13.3067	-0.641031	0.159722	0.800753	0.0392587	hypo	GZMK	-491	608
chr7	159004404	159004486	4538699	4538701	3140486	3	83	27.6667	-31.4238	-10.457	-0.640889	0.272259	0.913148	0.0451704	hypo	NA	NA	609
chr6	33273294	33273449	3549829	3549831	2759152	3	156	52	-47.8685	-14.6542	-0.640865	0.04181	0.682675	0.0357424	hypo	VPS52	1246	610
chr6	13302986	13303242	3469897	3469902	2732566	6	257	42.8333	-101.229	-16.2595	-0.640776	0.220469	0.861245	0.0348123	hypo	TBC1D7	-25340	611
chr6	17014851	17015165	3484841	3484845	2737681	5	315	63	-65.4338	-12.4204	-0.64055	0.272336	0.912886	0.0372393	hypo	STMND1	87092	612
chr21	35050889	35051071	9196391	9196393	1919118	3	183	61	-36.0817	-11.4136	-0.640504	0.0589053	0.69941	0.0375742	hypo	NA	NA	613
chr4	142402776	142402937	2681762	2681766	2416171	5	162	32.4	-48.22	-9.19214	-0.64045	0.0277819	0.668232	0.0382945	hypo	NA	NA	614
chr2	100001201	100001521	1131664	1131671	1623572	8	321	40.125	-95.2156	-11.4855	-0.640112	0.265047	0.905158	0.0375185	hypo	NA	NA	616
chr2	144513934	144514404	1275344	1275351	1680571	8	471	58.875	-74.6721	-8.634	-0.639787	0.324541	0.964328	0.045815	hypo	ZEB2	-10175	617
chr2	223761327	223762341	1528657	1528676	1787266	20	1015	50.75	-289.632	-7.03761	-0.639467	0.295768	0.935234	0.0391614	hypo	AP1S3	-75685	618
chr17	49716523	49716738	8218475	8218477	1292411	3	216	72	-50.075	-16.3024	-0.639405	0.220421	0.859826	0.0355118	hypo	SLC35B1	7508	619
chr10	17302213	17302392	5479787	5479789	309665	3	180	60	-36.6007	-11.9226	-0.638817	0.318738	0.957555	0.0363617	hypo	VIM	-73953	620
chr21	25511735	25511815	9160806	9160808	1906120	3	81	27	-28.4798	-9.48372	-0.637819	0.277218	0.915037	0.0366143	hypo	MRPL39	-95701	621
chr10	89000768	89001152	5720687	5720692	399640	6	385	64.1667	-37.0101	-5.85998	-0.637735	0.178286	0.816021	0.0415375	hypo	ACTA2	9377	622
chr1	6738247	6738501	18288	18290	4751	3	255	85	-25.2863	-7.68202	-0.637617	0.255841	0.893458	0.0527753	hypo	DNAJC11	36322	623
chr3	4980707	4980979	1609964	1609966	1978283	3	273	91	-46.0835	-10.6306	-0.637593	0.127505	0.765098	0.0364799	hypo	BHLHE40	-1590	624
chr2	230950314	230950655	1553762	1553767	1797244	6	342	57	-76.5451	-12.505	-0.637155	0.311641	0.948796	0.0419398	hypo	GPR55	-10410	626
chr22	37162169	37162201	9324846	9324849	1957428	4	33	8.25	-60.891	-15.0325	-0.637153	0.180762	0.817915	0.0364245	hypo	IL2RB	-12852	627
chr15	32617510	32617707	7446742	7446748	1053175	7	198	28.2857	-110.423	-14.8502	-0.637149	0.270582	0.907731	0.0378997	hypo	ARHGAP11A	-2365	628
chr19	46466967	46467061	8820520	8820522	1484024	3	95	31.6667	-35.1003	-11.2885	-0.63712	0.277338	0.914458	0.0419994	hypo	PNMAL1	-4501	629
chr17	2069423	2069951	8026050	8026066	1240744	17	529	31.1176	-243.242	-11.446	-0.636825	0.301587	0.938413	0.0391776	hypo	HIC1	-15268	630
chr6	139530658	139531264	3879812	3879821	2897609	10	607	60.7	-131.126	-12.1329	-0.636822	0.306137	0.942959	0.0443539	hypo	NA	NA	631
chr6	149319781	149320296	3910986	3910996	2910959	11	516	46.9091	-145.845	-6.25613	-0.63675	0.12128	0.75803	0.0422284	hypo	SUMO4	79930	632
chr6	7963622	7963713	3449711	3449715	2724986	5	92	18.4	-58.0979	-11.3862	-0.636278	0.2968	0.933079	0.0412626	hypo	TXNDC5	52807	633
chr5	151078530	151078927	3310906	3310914	2675589	9	398	44.2222	-89.7032	-9.86483	-0.635778	0.0972721	0.73305	0.0439818	hypo	TNIP1	-14649	636
chr5	55023996	55024168	3009072	3009079	2549822	8	173	21.625	-113.558	-13.6321	-0.635411	0.121333	0.756744	0.0371746	hypo	GZMK	84	637
chr15	40754191	40754278	7474936	7474942	1064156	7	88	12.5714	-114.838	-16.2152	-0.635336	0.123866	0.759202	0.0361839	hypo	RMDN3	-1572	638
chr1	161626885	161627140	501879	501886	170491	8	256	32	-121.752	-12.8824	-0.635211	0.300321	0.935532	0.0374702	hypo	FCGR3B	-4822	639
chr2	230227591	230227885	1551117	1551120	1796331	4	295	73.75	-52.9757	-13.1119	-0.635133	0.17876	0.813894	0.0366093	hypo	SP110	1861	640
chr11	67241897	67242166	6085974	6085980	535785	7	270	38.5714	-110.818	-14.8293	-0.634994	0.108572	0.743566	0.0385738	hypo	ADRBK1	24243	641
chr10	110086177	110086640	5796472	5796477	427255	6	464	77.3333	-103.897	-15.5554	-0.634545	0.293718	0.928263	0.0353782	hypo	ADD3	-89808	642
chr5	74632523	74632794	3068194	3068201	2574051	8	272	34	-96.598	-11.3878	-0.634101	0.2543	0.888401	0.0452033	hypo	HEXB	7228	644
chr17	67486730	67486995	8289623	8289628	1315842	6	266	44.3333	-94.3713	-14.3099	-0.634053	0.225779	0.859832	0.0383519	hypo	NA	NA	645
chr3	52671307	52671426	1773196	1773199	2039461	4	120	30	-61.8547	-15.2514	-0.633521	0.302643	0.936164	0.037132	hypo	GNL3	9729	646
chr11	62540204	62540931	6063899	6063912	530718	14	728	52	-165.461	-8.85954	-0.633244	0.233417	0.866662	0.0402752	hypo	AHNAK	-15303	647
chr1	62439076	62439277	239452	239456	72228	5	202	40.4	-77.6765	-9.96254	-0.63318	0.0675658	0.700746	0.0357366	hypo	USP1	-2778	649
chr16	23483603	23483889	7798424	7798431	1170827	8	287	35.875	-130.039	-13.9294	-0.633131	0.284437	0.917568	0.0361865	hypo	COG7	30422	650
chr7	130969797	130969865	4438318	4438321	3104891	4	69	17.25	-29.2066	-7.27173	-0.632817	0.254358	0.887175	0.0430182	hypo	NA	NA	652
chr22	25054943	25054998	9275537	9275539	1942306	3	56	18.6667	-40.0402	-13.3407	-0.63277	0.197207	0.829978	0.0421156	hypo	NA	NA	653
chr11	75400742	75401504	6114950	6114971	544519	22	763	34.6818	-278.64	-5.62266	-0.632752	0.0395239	0.672276	0.0381913	hypo	KLHL35	-29124	654
chr1	24920359	24920810	95581	95595	25497	15	452	30.1333	-95.7839	-5.85927	-0.632638	0.269457	0.902095	0.0452474	hypo	RUNX3	-44310	655
chr1	91948915	91949165	329148	329156	111450	9	251	27.8889	-144.314	-13.3953	-0.632526	0.039588	0.672114	0.0360654	hypo	BRDT	205	656
chr10	102712074	102712436	5772007	5772011	417451	5	363	72.6	-58.4325	-10.3714	-0.631548	0.321227	0.952775	0.0482894	hypo	ARL3	-1970	658
chr16	89562462	89562522	8012833	8012835	1238327	3	61	20.3333	-42.1542	-13.655	-0.631547	0.266077	0.897624	0.0393411	hypo	CPNE7	13245	659
chr13	51909330	51909546	6909631	6909635	843030	5	217	43.4	-74.8276	-14.5388	-0.631514	0.275994	0.907508	0.0363626	hypo	CCDC70	-47348	660
chr8	42154763	42155193	4691369	4691376	3196101	8	431	53.875	-100.833	-11.5839	-0.631444	0.0979123	0.729357	0.0479498	hypo	AP3M2	-1816	661
chr2	202270916	202271070	1454728	1454735	1758368	8	155	19.375	-89.9577	-10.8831	-0.631205	0.293719	0.924924	0.0383044	hypo	NOP58	-5199	662
chr2	203940806	203941092	1463028	1463047	1760749	20	287	14.35	-262.406	-12.4488	-0.631014	0.0723791	0.703393	0.0370443	hypo	ICOS	-4057	663
chr6	33071619	33071829	3549117	3549122	2758924	6	211	35.1667	-64.7128	-10.4632	-0.630822	0.13667	0.767492	0.0412707	hypo	HLA-DPB1	4096	664
chr5	68071348	68071473	3050493	3050495	2567372	3	126	42	-40.9754	-13.4177	-0.630793	0.321392	0.952185	0.0359079	hypo	NA	NA	665
chr8	58991490	58991499	4743161	4743163	3216277	3	10	3.33333	-46.5559	-15.5142	-0.630652	0.254137	0.88479	0.0383015	hypo	NA	NA	666
chr2	168210542	168211059	1346957	1346967	1712741	11	518	47.0909	-163.228	-13.7403	-0.63037	0.189434	0.819804	0.0366451	hypo	STK39	-37081	667
chr22	50187761	50187806	9379828	9379830	1970856	3	46	15.3333	-46.8754	-14.8044	-0.630045	0.24361	0.873655	0.0384606	hypo	TRABD	-1845	668
chr10	61942513	61942529	5630176	5630178	365418	3	17	5.66667	-46.7644	-15.5801	-0.629114	0.193593	0.822707	0.0348135	hypo	ARID5B	-41212	669
chr22	25075262	25075995	9275652	9275669	1942333	18	734	40.7778	-254.522	-11.3402	-0.629075	0.178599	0.807674	0.0391183	hypo	NA	NA	670
chr12	68117823	68118090	6544406	6544410	710283	5	268	53.6	-62.9781	-12.1257	-0.628805	0.238002	0.866807	0.0359627	hypo	IFNG	-41656	671
chr17	80891568	80891610	8344627	8344629	1331449	3	43	14.3333	-43.0615	-14.0002	-0.628741	0.0423497	0.671091	0.0370704	hypo	CHMP6	99987	672
chr21	14534136	14534554	9125098	9125104	1890904	7	419	59.8571	-71.1697	-10.0626	-0.628653	0.238107	0.86676	0.0455649	hypo	SAMSN1	-48847	673
chr2	189791565	189791868	1414131	1414137	1741524	7	304	43.4286	-111.084	-15.4208	-0.628414	0.332288	0.960702	0.0369293	hypo	ORMDL1	7193	674
chr21	25425776	25426168	9160564	9160566	1906000	3	393	131	-30.0315	-9.69417	-0.628182	0.256759	0.88494	0.0362773	hypo	NA	NA	675
chr17	59827186	59827560	8255519	8255522	1305626	4	375	93.75	-53.0235	-12.5999	-0.628074	0.234574	0.862648	0.0349663	hypo	TUBD1	-65384	676
chr2	202272037	202272375	1454743	1454755	1758370	13	339	26.0769	-146.085	-10.2039	-0.627928	0.314301	0.942229	0.0382674	hypo	NOP58	-6320	677
chr1	32181021	32181200	127973	127975	33834	3	180	60	-52.4633	-16.2413	-0.627868	0.193561	0.821429	0.03421	hypo	TXLNA	-1334	678
chr4	151029549	151029875	2708174	2708182	2427837	9	327	36.3333	-136.191	-13.6397	-0.627789	0.257128	0.884917	0.0374865	hypo	LRBA	13821	679
chr6	106102173	106102214	3769731	3769733	2851770	3	42	14	-25.2296	-8.39061	-0.627557	0.250403	0.877961	0.0523521	hypo	PRDM1	-15852	680
chr17	47741989	47742031	8209538	8209541	1290033	4	43	10.75	-25.9655	-6.13839	-0.627237	0.200337	0.827574	0.0415895	hypo	TBX21	-8744	681
chr2	11103977	11103999	837011	837013	1512289	3	23	7.66667	-43.0439	-14.338	-0.627203	0.130423	0.757626	0.0383556	hypo	C2orf50	29053	682
chr17	32351997	32352128	8145590	8145596	1272711	7	132	18.8571	-88.6336	-11.2336	-0.627105	0.0677877	0.694893	0.0434646	hypo	ZNF207	-1879	683
chr15	84604622	84605182	7636768	7636777	1120519	10	561	56.1	-139.808	-11.2156	-0.626838	0.295467	0.922306	0.0385811	hypo	ZSCAN2	-3635	684
chr6	127904704	127905511	3839344	3839350	2881198	7	808	115.429	-43.4134	-6.08858	-0.626555	0.262929	0.889484	0.0514039	hypo	THEMIS	-13119	685
chr2	96341716	96341747	1118911	1118913	1619263	3	32	10.6667	-31.6746	-10.4907	-0.626548	0.348171	0.974719	0.0418142	hypo	NCAPH	-5928	686
chr10	6060627	6060713	5432509	5432511	293976	3	87	29	-27.5591	-9.06945	-0.62648	0.324788	0.951268	0.047128	hypo	IL2RA	-1611	687
chr22	41619485	41619772	9347010	9347013	1962284	4	288	72	-66.709	-15.9852	-0.626395	0.186662	0.813057	0.0355419	hypo	DESI1	-1323	688
chr1	203649395	203649568	635165	635168	226196	4	174	43.5	-39.0601	-9.2185	-0.626282	0.302716	0.928998	0.0448518	hypo	ATP2B4	-22833	689
chr4	169988453	169988564	2769913	2769918	2453744	6	112	18.6667	-54.9898	-8.96456	-0.626144	0.312359	0.938503	0.0361052	hypo	MFAP3L	-44466	690
chr8	66610138	66610508	4767207	4767212	3226602	6	371	61.8333	-89.6995	-14.7363	-0.626054	0.180755	0.806809	0.0370831	hypo	MYBL1	-3738	691
chr16	69753647	69753875	7934141	7934146	1214181	6	229	38.1667	-95.1882	-14.1247	-0.62593	0.295844	0.921773	0.0366236	hypo	NOB1	-1064	692
chr12	98517991	98518454	6639245	6639266	751193	22	464	21.0909	-296.327	-12.7718	-0.62593	0.0260895	0.652019	0.0366053	hypo	TMPO	-2478	693
chr1	42684705	42685141	169849	169854	46904	6	437	72.8333	-78.8631	-13.0589	-0.62576	0.16924	0.795	0.0393404	hypo	YBX1	-2309	694
chr5	80652636	80652836	3090763	3090770	2582308	8	201	25.125	-106.259	-12.4972	-0.625729	0.28281	0.908539	0.0458736	hypo	MSH3	1811	695
chr7	148881698	148881912	4501708	4501712	3128755	5	215	43	-70.8617	-13.9358	-0.625603	0.281406	0.907009	0.036425	hypo	EZH2	-2408	696
chr4	77593834	77594224	2485458	2485461	2329695	4	391	97.75	-41.4765	-9.81235	-0.625472	0.20072	0.826192	0.0389367	hypo	CXCL13	-82080	698
chr10	61941325	61941493	5630170	5630173	365416	4	169	42.25	-62.0096	-15.4057	-0.625397	0.2293	0.854697	0.0348135	hypo	ARID5B	-40024	699
chr1	200473155	200473405	624022	624027	222656	6	251	41.8333	-79.6702	-13.2485	-0.625103	0.24323	0.868334	0.0400404	hypo	ZNF281	63098	700
chr15	55285234	55285361	7529837	7529839	1083547	3	128	42.6667	-21.283	-6.91224	-0.625052	0.261297	0.886348	0.0386368	hypo	PIGB	33598	701
chr19	8568778	8569012	8653788	8653796	1441784	9	235	26.1111	-90.2871	-9.58807	-0.624922	0.239764	0.864686	0.04329	hypo	MYO1F	-8564	702
chr1	160743373	160743845	498096	498102	169456	7	473	67.5714	-63.1656	-8.53769	-0.6248	0.144046	0.768846	0.0369737	hypo	SLAMF7	-4315	703
chr5	168249238	168249381	3368103	3368105	2699140	3	144	48	-34.3643	-11.3978	-0.62476	0.313547	0.938307	0.0392468	hypo	WWC1	42269	704
chr16	29610634	29610800	7822617	7822623	1178408	7	167	23.8571	-87.772	-12.2518	-0.624547	0.1578	0.782347	0.0419669	hypo	SPN	52178	705
chr14	55336867	55337074	7225554	7225556	974376	3	208	69.3333	-37.9161	-12.5571	-0.624324	0.230198	0.854522	0.0382176	hypo	FBXO34	-65563	706
chr19	38924597	38924817	8785584	8785591	1475221	8	221	27.625	-105.551	-12.2484	-0.624206	0.292193	0.916399	0.0412712	hypo	MRPS12	5730	707
chr1	51515724	51515833	201956	201958	57987	3	110	36.6667	-35.7534	-11.8636	-0.624135	0.323851	0.947986	0.0383381	hypo	EPS15	-3494	708
chr15	43828227	43828440	7489788	7489792	1068063	5	214	42.8	-67.8434	-13.2427	-0.624071	0.0926006	0.716672	0.040594	hypo	WDR76	-1263	709
chr7	66148562	66149041	4211906	4211915	3019734	10	480	48	-170.715	-15.4955	-0.623969	0.300467	0.924436	0.0348115	hypo	CRCP	-33957	710
chr21	33228090	33228290	9189393	9189404	1916851	12	201	16.75	-170.045	-12.8603	-0.62336	0.359071	0.982431	0.042855	hypo	IFNAR2	1610	711
chr15	65805526	65805856	7572485	7572489	1097950	5	331	66.2	-60.2254	-11.8829	-0.623265	0.244972	0.868237	0.043339	hypo	DENND4A	13232	712
chr2	181393874	181394242	1390415	1390427	1730396	13	369	28.3846	-215.274	-16.2114	-0.622897	0.137647	0.760544	0.0370638	hypo	ITGA4	62959	713
chr19	6601101	6601839	8642709	8642721	1439583	13	739	56.8462	-143.188	-5.07227	-0.622636	0.302594	0.92523	0.0475258	hypo	CD70	-2263	714
chr12	24839289	24839349	6401161	6401166	656240	6	61	10.1667	-86.8856	-14.4645	-0.622566	0.209056	0.831622	0.0385193	hypo	NA	NA	715
chr13	72726379	72726570	6968994	6968999	870635	6	192	32	-95.8109	-11.3854	-0.622106	0.258662	0.880768	0.0354353	hypo	MZT1	-1116	716
chr6	31838136	31838489	3545403	3545408	2757695	6	354	59	-79.9538	-11.5336	-0.622046	0.227689	0.849734	0.0387785	hypo	C6orf48	-3527	717
chr6	152503504	152503779	3924908	3924910	2915350	3	276	92	-47.747	-15.5998	-0.621915	0.304901	0.926816	0.0359129	hypo	NA	NA	718
chr6	13303716	13303980	3469903	3469907	2732567	5	265	53	-81.9447	-15.5438	-0.621832	0.232884	0.854716	0.0346798	hypo	TBC1D7	-24602	720
chr2	191205704	191205757	1418829	1418832	1743464	4	54	13.5	-58.4131	-14.5993	-0.621724	0.244317	0.86604	0.0369622	hypo	MYO1B	39427	721
chr10	30747570	30748067	5533725	5533731	328773	7	498	71.1429	-61.9646	-7.73489	-0.621516	0.360308	0.981825	0.0541427	hypo	NA	NA	722
chr20	51529238	51529680	9065403	9065411	1872572	9	443	49.2222	-56.181	-4.90639	-0.62138	0.10035	0.721729	0.0440432	hypo	NFATC2	-33150	724
chr14	92442444	92442598	7357014	7357016	1024073	3	155	51.6667	-35.6869	-11.6335	-0.621313	0.138948	0.760261	0.0406868	hypo	RIN3	71175	726
chr2	161163000	161163357	1326182	1326184	1703126	3	358	119.333	-35.1835	-11.6968	-0.621138	0.356164	0.977303	0.0364219	hypo	TANK	-26091	727
chr14	61663311	61663564	7246961	7246966	982926	6	254	42.3333	-84.4187	-13.5838	-0.620957	0.163832	0.784789	0.038938	hypo	HIF1A	31948	728
chr1	22712228	22712349	85630	85632	22751	3	122	40.6667	-29.0629	-8.67264	-0.620825	0.113834	0.734659	0.0390867	hypo	EPHB2	-1388	729
chr6	17703054	17703184	3488414	3488418	2738657	5	131	26.2	-55.3706	-10.6081	-0.62077	0.201465	0.822235	0.0441219	hypo	NUP153	-3649	730
chr8	125637125	125637368	4956696	4956702	3306198	7	244	34.8571	-89.4389	-12.5214	-0.620758	0.271215	0.891973	0.040131	hypo	NA	NA	731
chr6	157143423	157143557	3942341	3942344	2921968	4	135	33.75	-64.3688	-16.0541	-0.620541	0.358059	0.978599	0.0354739	hypo	NA	NA	733
chr1	212696627	212697141	665085	665097	237387	13	515	39.6154	-147.79	-7.97946	-0.6204	0.320884	0.941284	0.0389606	hypo	BATF3	-2843	734
chr19	46936819	46937129	8823073	8823079	1484561	7	311	44.4286	-110.333	-15.1507	-0.620107	0.157082	0.777189	0.0358877	hypo	ARHGAP35	-18142	735
chr2	15178788	15179534	850246	850257	1517730	12	747	62.25	-199.102	-11.5164	-0.619943	0.30515	0.925093	0.0350586	hypo	NA	NA	737
chr2	171318267	171318879	1357979	1357985	1716967	7	613	87.5714	-102.913	-14.0071	-0.61994	0.165186	0.785126	0.0394018	hypo	TLK1	86952	738
chr12	5929713	5929935	6332559	6332561	630520	3	223	74.3333	-29.0063	-9.65196	-0.619546	0.237841	0.857387	0.0398532	hypo	ANO2	-16296	739
chr4	163164784	163165160	2747056	2747062	2444344	7	377	53.8571	-91.0186	-10.4171	-0.61948	0.288812	0.908292	0.0409204	hypo	NAF1	-1760	740
chr10	61942740	61942782	5630179	5630181	365419	3	43	14.3333	-45.9981	-15.3232	-0.61945	0.197065	0.816514	0.034772	hypo	ARID5B	-41439	741
chr2	7722387	7722797	824818	824827	1508182	10	411	41.1	-104.307	-10.1018	-0.619302	0.360342	0.979644	0.0417113	hypo	NA	NA	742
chr7	130914594	130914749	4438087	4438091	3104812	5	156	31.2	-49.2817	-8.39515	-0.619245	0.250613	0.869857	0.0380765	hypo	NA	NA	743
chr19	18949488	18949768	8713788	8713796	1453686	9	281	31.2222	-121.951	-11.6456	-0.619235	0.303628	0.922863	0.0357079	hypo	HOMER3	8226	744
chr13	50236468	50237264	6904523	6904533	840835	11	797	72.4545	-103.622	-9.16267	-0.619176	0.252103	0.871279	0.0433351	hypo	NA	NA	745
chr5	170270594	170270801	3374573	3374575	2701781	3	208	69.3333	-38.9863	-12.9786	-0.619006	0.188363	0.807369	0.043377	hypo	LCP2	-27425	747
chr22	37061059	37061123	9324620	9324622	1957357	3	65	21.6667	-40.5234	-13.2199	-0.618939	0.20362	0.82256	0.0390351	hypo	KCTD17	-9322	748
chr8	116871710	116872000	4926427	4926431	3294114	5	291	58.2	-55.1939	-10.8049	-0.618876	0.223343	0.842219	0.0408649	hypo	RAD21	-2865	749
chr7	38220430	38220769	4123886	4123890	2988483	5	340	68	-62.0822	-11.5267	-0.618842	0.24415	0.862992	0.0395344	hypo	STARD3NL	-42207	750
chr20	49669552	49669871	9057268	9057275	1870301	8	320	40	-91.8604	-11.406	-0.618713	0.0378263	0.65654	0.0367679	hypo	B4GALT5	-44006	751
chr19	7186765	7186938	8645710	8645715	1440287	6	174	29	-68.9095	-10.9079	-0.618666	0.218897	0.837563	0.0443649	hypo	NA	NA	752
chr9	115000065	115000093	5325096	5325098	3449403	3	29	9.66667	-37.4477	-12.4146	-0.618159	0.329851	0.94801	0.0373741	hypo	TNFSF8	69469	755
chr19	19086478	19086703	8714651	8714654	1453832	4	226	56.5	-64.8668	-15.9826	-0.617905	0.347757	0.965662	0.0344569	hypo	SLC25A42	-22478	756
chrX	1469657	1471445	9389728	9389758	3476269	31	1789	57.7097	-281.165	-4.87437	-0.617876	0.229934	0.847809	0.052992	hypo	NA	NA	757
chr18	63159221	63159446	8550594	8550598	1410981	5	226	45.2	-53.2981	-10.1332	-0.617836	0.177104	0.79494	0.0463656	hypo	NA	NA	758
chr18	3459391	3459681	8367254	8367257	1337943	4	291	72.75	-53.2324	-12.1563	-0.617405	0.359895	0.9773	0.0433348	hypo	TGIF1	-47782	759
chr20	51386777	51387268	9064902	9064907	1872411	6	492	82	-70.4	-9.43542	-0.617054	0.333918	0.950972	0.0394412	hypo	NA	NA	761
chr11	62666202	62666481	6064582	6064592	530852	11	280	25.4545	-139.038	-4.72405	-0.617037	0.0514171	0.668454	0.0435382	hypo	METTL12	-892	762
chr2	190344654	190344726	1415941	1415944	1742275	4	73	18.25	-64.1535	-13.7607	-0.616719	0.0270009	0.64372	0.0348036	hypo	HIBCH	460	763
chr17	59829064	59829110	8255526	8255528	1305628	3	47	15.6667	-34.1366	-11.3028	-0.616706	0.150397	0.767103	0.0349745	hypo	TUBD1	-63834	764
chr3	197921790	197922145	2241700	2241705	2231161	6	356	59.3333	-78.0404	-11.8801	-0.616548	0.249435	0.865983	0.0420831	hypo	IQCG	-37996	765
chr3	196080073	196080530	2231746	2231760	2228633	15	458	30.5333	-180.811	-9.25043	-0.616529	0.109425	0.725954	0.0422603	hypo	TFRC	-1658	766
chr6	111758242	111758455	3791667	3791669	2859520	3	214	71.3333	-25.5577	-7.6782	-0.616295	0.0299856	0.646281	0.0382205	hypo	NA	NA	767
chr15	65529736	65530018	7571347	7571358	1097572	12	283	23.5833	-165.244	-11.1863	-0.616271	0.283096	0.899367	0.0390899	hypo	PTPLAD1	399	768
chr8	21912702	21912930	4617552	4617557	3168865	6	229	38.1667	-83.9343	-11.4066	-0.616249	0.0360747	0.652324	0.0412285	hypo	DOK2	-929	769
chr6	144310450	144310997	3894434	3894443	2904050	10	548	54.8	-149.932	-13.2562	-0.615906	0.34302	0.958926	0.0367881	hypo	UTRN	-24748	770
chr4	77595191	77595383	2485464	2485466	2329697	3	193	64.3333	-30.9388	-9.70454	-0.615874	0.332307	0.948181	0.0388706	hypo	CXCL13	-83437	771
chr19	6039145	6039246	8639357	8639359	1438932	3	102	34	-34.5144	-11.3851	-0.615861	0.304742	0.920604	0.0407175	hypo	RANBP3	61002	772
chr5	169656073	169656501	3372897	3372907	2701005	11	429	39	-146.939	-13.0552	-0.615852	0.228128	0.843981	0.0364627	hypo	DOCK2	-18825	773
chrX	78949096	78949160	9445541	9445543	3506689	3	65	21.6667	-29.1349	-9.70723	-0.615456	0.109516	0.724972	0.041663	hypo	NA	NA	774
chr3	196182819	196183610	2232470	2232483	2228767	14	792	56.5714	-158.041	-10.1976	-0.615427	0.294703	0.91013	0.0461581	hypo	ZDHHC19	-27826	775
chr1	180909468	180909582	564709	564711	196534	3	115	38.3333	-42.912	-13.8981	-0.615086	0.247443	0.862529	0.0376579	hypo	KIAA1614	3571	776
chr12	108558889	108559027	6673314	6673318	764789	5	139	27.8	-72.8126	-13.9011	-0.614918	0.337192	0.952109	0.0382305	hypo	SART3	-2372	777
chr12	14401192	14401486	6366654	6366662	641668	9	295	32.7778	-53.313	-5.54503	-0.614727	0.307449	0.922176	0.0504107	hypo	ATF7IP	-35559	778
chr18	48932319	48932579	8502703	8502711	1391603	9	261	29	-106.32	-11.2094	-0.614609	0.241215	0.855824	0.042531	hypo	SMAD7	-18131	779
chr6	1786894	1786975	3426442	3426447	2716834	6	82	13.6667	-87.1309	-14.3661	-0.614591	0.334267	0.948859	0.0380527	hypo	NA	NA	780
chr2	7931227	7931627	825424	825430	1508456	7	401	57.2857	-92.198	-13.048	-0.614514	0.260381	0.874895	0.0371512	hypo	NA	NA	781
chr1	203655373	203655516	635200	635203	226207	4	144	36	-36.1783	-8.91328	-0.614485	0.247643	0.862128	0.0448238	hypo	ATP2B4	-28811	782
chr4	970635	970705	2246443	2246447	2232461	5	71	14.2	-69.2329	-13.6619	-0.614376	0.0458411	0.660217	0.0364344	hypo	DGKQ	-16189	783
chr15	41334785	41334839	7478399	7478404	1064889	6	55	9.16667	-85.8533	-13.6259	-0.614206	0.354058	0.968264	0.0384838	hypo	NUSAP1	-2090	784
chr1	206504009	206504386	644769	644775	229362	7	378	54	-93.4889	-13.0558	-0.614189	0.206233	0.820422	0.0402982	hypo	RASSF5	3143	785
chr17	2070792	2070995	8026067	8026070	1240745	4	204	51	-54.347	-12.4219	-0.613797	0.250187	0.863984	0.0393023	hypo	HIC1	-16637	786
chr2	65228894	65229075	1027816	1027823	1584929	8	182	22.75	-102.116	-9.98678	-0.613502	0.0362402	0.649742	0.0442453	hypo	ACTR2	-1140	788
chr19	38560192	38560724	8783703	8783711	1474851	9	533	59.2222	-91.7718	-5.58266	-0.61337	0.304359	0.917729	0.0408426	hypo	MAP4K1	-58157	789
chr15	43112547	43112838	7486828	7486836	1067230	9	292	32.4444	-132.61	-10.6913	-0.613019	0.353122	0.966141	0.037961	hypo	UBR1	6433	790
chr16	78742577	78742720	7972898	7972905	1226159	8	144	18	-108.876	-12.955	-0.61297	0.157358	0.770327	0.0405692	hypo	NA	NA	791
chr12	109888903	109889479	6678431	6678441	766394	11	577	52.4545	-174.999	-14.602	-0.612934	0.116069	0.729003	0.0354202	hypo	GLTP	8414	792
chr14	99315313	99316178	7379813	7379827	1032534	15	866	57.7333	-207.151	-10.8943	-0.612913	0.273589	0.886502	0.0374219	hypo	BCL11B	43788	793
chr21	25424213	25424302	9160558	9160561	1905997	4	90	22.5	-38.9299	-9.65234	-0.612807	0.135996	0.748803	0.0362773	hypo	NA	NA	795
chr1	10525248	10525450	37409	37413	9469	5	203	40.6	-68.2634	-13.3119	-0.612754	0.316873	0.929627	0.0409517	hypo	DFFA	52721	796
chr3	157158356	157158442	2098463	2098465	2175818	3	87	29	-38.065	-12.3688	-0.612621	0.231476	0.844097	0.0398979	hypo	CCNL1	-2317	797
chr22	24409804	24409897	9272384	9272388	1941591	5	94	18.8	-62.7611	-12.2501	-0.612565	0.136229	0.748794	0.0387174	hypo	ADORA2A	7981	798
chr8	122920918	122921140	4946316	4946322	3302480	7	223	31.8571	-87.0971	-12.2739	-0.612411	0.365725	0.978137	0.0402931	hypo	NA	NA	799
chr1	197776797	197776891	615408	615410	219032	3	95	31.6667	-46.7618	-14.8634	-0.612407	0.0683085	0.680715	0.0355713	hypo	DENND1B	1100	800
chr19	40752268	40752786	8794613	8794625	1477384	13	519	39.9231	-152.797	-11.0366	-0.612303	0.0211036	0.633407	0.0435317	hypo	C19orf54	714	801
chr6	11277772	11278413	3462640	3462650	2729678	11	642	58.3636	-148.201	-12.2108	-0.611934	0.328113	0.940047	0.0412581	hypo	NA	NA	802
chr10	97428667	97428754	5750910	5750912	410859	3	88	29.3333	-39.6823	-12.4957	-0.611893	0.220829	0.832721	0.0415311	hypo	PGAM1	-2506	803
chr19	19661912	19662038	8717745	8717749	1454390	5	127	25.4	-79.756	-15.6438	-0.611732	0.249636	0.861368	0.0372359	hypo	ATP13A1	-1654	804
chr10	88882246	88882595	5720384	5720386	399497	3	350	116.667	-40.4073	-13.3386	-0.611685	0.32153	0.933215	0.0386393	hypo	STAMBPL1	-2511	805
chr1	84970487	84970590	306730	306732	102082	3	104	34.6667	-36.652	-12.0143	-0.611661	0.347146	0.958807	0.0387786	hypo	MCOLN2	-26522	806
chr1	31942852	31943178	126386	126393	33502	8	327	40.875	-72.5743	-8.74574	-0.611463	0.102973	0.714436	0.0459081	hypo	PTP4A2	-1677	807
chr2	191205101	191205229	1418825	1418828	1743463	4	129	32.25	-57.153	-14.1328	-0.611256	0.259276	0.870532	0.0370263	hypo	MYO1B	39955	809
chr16	78895733	78895895	7973556	7973559	1226372	4	163	40.75	-43.6567	-10.8855	-0.611232	0.306957	0.918189	0.0423426	hypo	NA	NA	810
chr21	25508953	25509156	9160798	9160801	1906117	4	204	51	-33.8565	-8.36018	-0.611087	0.283972	0.895059	0.0366143	hypo	MRPL39	-98360	811
chr19	7185750	7186372	8645703	8645709	1440286	7	623	89	-79.786	-10.3659	-0.610633	0.189478	0.80011	0.0443766	hypo	NA	NA	812
chr7	130942094	130942287	4438181	4438186	3104848	6	194	32.3333	-41.1794	-6.52421	-0.610535	0.0806851	0.69122	0.0372623	hypo	NA	NA	813
chr20	59167042	59167227	9095679	9095683	1882659	5	186	37.2	-50.3255	-9.84313	-0.610079	0.0718834	0.681963	0.04119	hypo	ZNF831	23792	814
chr6	158993109	158993576	3950098	3950106	2924373	9	468	52	-128.003	-11.2302	-0.609966	0.345292	0.955258	0.0363167	hypo	RSPH3	-6610	815
chr6	132750578	132750715	3855015	3855017	2887937	3	138	46	-46.1597	-15.3688	-0.609963	0.323064	0.933028	0.0347264	hypo	VNN2	-12743	816
chr9	83987166	83987348	5214397	5214405	3408465	9	183	20.3333	-139.365	-14.4871	-0.609839	0.355958	0.965797	0.0368962	hypo	RMI1	-6454	817
chr1	236508890	236509087	750037	750041	268927	5	198	39.6	-78.6758	-15.6237	-0.609532	0.343452	0.952984	0.0340529	hypo	LGALS8	8912	818
chr10	50510717	50510906	5597222	5597224	350128	3	190	63.3333	-29.6356	-9.77126	-0.608962	0.316279	0.925241	0.0436433	hypo	NA	NA	819
chr8	42155909	42156131	4691377	4691379	3196102	3	223	74.3333	-35.7488	-11.7522	-0.60881	0.146512	0.755322	0.0484305	hypo	AP3M2	-2962	820
chr21	25512404	25512696	9160810	9160813	1906122	4	293	73.25	-35.9833	-8.86975	-0.608597	0.325839	0.934435	0.0366143	hypo	MRPL39	-94820	821
chr22	38306454	38306460	9329761	9329763	1958411	3	7	2.33333	-48.0537	-15.9915	-0.608515	0.251376	0.859891	0.0366773	hypo	TMEM184B	33419	822
chr11	88338681	88338803	6155692	6155694	561481	3	123	41	-33.2151	-10.0435	-0.608314	0.144327	0.752641	0.0418633	hypo	CTSC	893	823
chr4	151030107	151030535	2708183	2708192	2427838	10	429	42.9	-146.137	-12.8611	-0.608196	0.283105	0.8913	0.037501	hypo	LRBA	14379	824
chr4	39457335	39457636	2369876	2369880	2281590	5	302	60.4	-70.9943	-12.6324	-0.608044	0.266839	0.874883	0.0393806	hypo	LIAS	1363	825
chr1	66246630	66246738	252405	252407	77326	3	109	36.3333	-39.4519	-13.0491	-0.608036	0.19945	0.807485	0.0342944	hypo	NA	NA	826
chr5	100898735	100899071	3150190	3150193	2609410	4	337	84.25	-42.1789	-10.2604	-0.607933	0.284616	0.892549	0.0387624	hypo	ST8SIA4	-4194	827
chr11	48093539	48093873	6028667	6028672	516740	6	335	55.8333	-86.2572	-14.1617	-0.607917	0.276796	0.884713	0.0384652	hypo	NA	NA	828
chr6	150636376	150636460	3916602	3916604	2912702	3	85	28.3333	-31.4507	-10.3205	-0.607861	0.322173	0.930034	0.0471195	hypo	PLEKHG1	-36512	829
chr3	179324834	179325319	2167527	2167536	2205766	10	486	48.6	-151.875	-9.25246	-0.607823	0.267775	0.875598	0.0384564	hypo	ZNF639	-1842	830
chr1	205479958	205480321	642020	642023	228394	4	364	91	-56.1886	-13.5052	-0.607708	0.0956738	0.703382	0.0379824	hypo	LEMD1	24003	831
chr11	127535534	127535843	6283234	6283236	613059	3	310	103.333	-25.9706	-8.43078	-0.607666	0.344955	0.952621	0.0368691	hypo	NA	NA	832
chr6	159787698	159788243	3952952	3952958	2925468	7	546	78	-94.4581	-9.12625	-0.607405	0.328074	0.935479	0.0400059	hypo	TCP1	-1505	833
chr1	12201785	12201852	44633	44635	11191	3	68	22.6667	-36.6213	-12.175	-0.607263	0.358697	0.96596	0.0437594	hypo	VPS13D	28214	835
chr12	24740370	24740581	6400848	6400856	656102	9	212	23.5556	-107.459	-11.266	-0.607202	0.214653	0.821855	0.0399645	hypo	NA	NA	836
chr6	27871052	27871420	3528903	3528912	2752669	10	369	36.9	-163.462	-6.40039	-0.607195	0.320875	0.92807	0.0362222	hypo	HIST1H3I	-894	837
chr12	104460536	104460642	6660186	6660188	759453	3	107	35.6667	-36.9022	-11.9668	-0.607182	0.214683	0.821865	0.0405369	hypo	CHST11	-5240	838
chr2	85861605	85861918	1095970	1095975	1612289	6	314	52.3333	-65.2806	-10.6491	-0.607055	0.295498	0.902552	0.0433364	hypo	ST3GAL5	-27095	839
chr4	1873362	1873513	2249268	2249270	2233095	3	152	50.6667	-39.5038	-12.9646	-0.606963	0.244942	0.851904	0.040018	hypo	WHSC1	-1937	840
chr8	58805305	58805547	4742637	4742641	3216023	5	243	48.6	-69.5588	-13.6528	-0.606949	0.238941	0.84589	0.0376491	hypo	NA	NA	841
chr5	34917072	34917596	2956032	2956046	2527415	15	525	35	-222.609	-12.7413	-0.606858	0.349326	0.956184	0.0379238	hypo	RAD1	-1392	842
chr10	73759016	73759271	5673495	5673501	380613	7	256	36.5714	-91.6503	-12.5663	-0.606792	0.304008	0.9108	0.0404742	hypo	FUT11	13019	843
chr10	50397276	50397954	5596871	5596878	349993	8	679	84.875	-105.34	-12.4598	-0.60675	0.257641	0.86439	0.0375359	hypo	AC069547.1	-4269	844
chr6	154230321	154230593	3930650	3930653	2917803	4	273	68.25	-60.9516	-14.6823	-0.606704	0.308891	0.915595	0.0374499	hypo	NA	NA	845
chr4	1203835	1204650	2247226	2247244	2232659	19	816	42.9474	-298.435	-5.73205	-0.606607	0.31554	0.922147	0.0363496	hypo	SPON2	-4311	846
chr10	124733223	124733664	5846411	5846417	445938	7	442	63.1429	-67.492	-8.98217	-0.606536	0.219788	0.826325	0.047271	hypo	FAM53B	-10604	848
chr6	159930954	159931268	3953587	3953592	2925653	6	315	52.5	-77.024	-12.5994	-0.606396	0.275277	0.881673	0.0369279	hypo	MAS1	-24263	849
chr20	51416027	51416513	9064979	9064987	1872438	9	487	54.1111	-58.8773	-4.71693	-0.606123	0.351531	0.957654	0.0391445	hypo	NA	NA	851
chr20	24953818	24953875	8968766	8968769	1842720	4	58	14.5	-38.8768	-9.71003	-0.606084	0.341985	0.948069	0.0440392	hypo	CST7	-4587	852
chr17	16229885	16229924	8092074	8092076	1258855	3	40	13.3333	-48.9152	-16.2451	-0.605901	0.220638	0.826539	0.035351	hypo	NCOR1	11699	853
chr7	139673194	139673349	4470115	4470119	3116906	5	156	31.2	-55.593	-10.9496	-0.605887	0.325707	0.931594	0.0411068	hypo	NA	NA	854
chr8	6428478	6429127	4563148	4563158	3148919	11	650	59.0909	-161.905	-13.1358	-0.605579	0.335446	0.941026	0.0380711	hypo	MCPH1	-21885	855
chr2	108611003	108611115	1161718	1161720	1635245	3	113	37.6667	-38.2786	-12.2498	-0.605518	0.327347	0.932865	0.0386765	hypo	LIMS1	-76647	856
chr7	158656303	158656472	4537189	4537192	3140065	4	170	42.5	-60.5425	-14.7859	-0.605193	0.343143	0.948336	0.0363008	hypo	NCAPG2	-48356	857
chr8	122920102	122920233	4946311	4946315	3302479	5	132	26.4	-60.4259	-11.5421	-0.605098	0.288053	0.893151	0.0403331	hypo	NA	NA	858
chr6	33392929	33393059	3550580	3550582	2759297	3	131	43.6667	-33.109	-10.888	-0.604705	0.232565	0.837271	0.0459601	hypo	KIFC1	-1392	859
chr18	63951510	63951737	8553460	8553463	1412052	4	228	57	-44.4991	-10.9587	-0.604562	0.317009	0.921571	0.0437922	hypo	HMSD	-2208	860
chr16	27450620	27450923	7815148	7815156	1176423	9	304	33.7778	-127.168	-12.4436	-0.604485	0.0728354	0.677321	0.0372533	hypo	IL21R	-48457	861
chr3	69206210	69206576	1829832	1829840	2061884	9	367	40.7778	-95.9918	-10.3935	-0.604358	0.326216	0.930574	0.0410777	hypo	LMOD3	83177	862
chr4	99852974	99853286	2554129	2554131	2359621	3	313	104.333	-44.011	-13.1764	-0.604321	0.334106	0.938426	0.0368303	hypo	DAPP1	-36140	863
chr20	51414731	51414817	9064974	9064977	1872437	4	87	21.75	-25.2825	-6.11537	-0.603998	0.352312	0.95631	0.0397507	hypo	NA	NA	864
chr12	14401748	14402170	6366663	6366672	641669	10	423	42.3	-60.6064	-5.8762	-0.603976	0.308954	0.91293	0.0489886	hypo	ATF7IP	-36115	865
chr3	16508930	16509314	1649290	1649294	1992610	5	385	77	-45.7867	-8.67709	-0.603953	0.303691	0.907644	0.041377	hypo	RFTN1	-4711	866
chr16	10964823	10965138	7749186	7749192	1156181	7	316	45.1429	-88.8362	-11.273	-0.603771	0.189597	0.793369	0.0403314	hypo	CLEC16A	-20334	867
chr18	659187	659251	8356650	8356653	1333947	4	65	16.25	-46.4001	-11.536	-0.603697	0.214918	0.818615	0.0480002	hypo	TYMS	-1582	868
chr8	106745451	106745711	4897060	4897063	3280661	4	261	65.25	-56.5706	-13.8601	-0.603012	0.254158	0.85717	0.0386597	hypo	ABRA	-24533	869
chrX	119789531	119789551	9472947	9472949	3523906	3	21	7	-27.8071	-9.18156	-0.602999	0.0409375	0.643936	0.0447132	hypo	NA	NA	870
chr6	2111123	2111272	3427644	3427648	2717305	5	150	30	-75.2475	-14.6887	-0.602745	0.284584	0.887329	0.0366035	hypo	NA	NA	872
chr15	65762037	65762084	7572263	7572266	1097887	4	48	12	-64.6542	-16.1497	-0.602403	0.328194	0.930597	0.0334095	hypo	DENND4A	-30208	873
chr16	70525694	70526738	7938680	7938700	1215056	21	1045	49.7619	-287.415	-10.8711	-0.602349	0.330684	0.933033	0.0365508	hypo	SF3B3	-1905	874
chr1	6739033	6739175	18291	18309	4752	19	143	7.52632	-146.423	-7.46614	-0.602296	0.216957	0.819252	0.0527177	hypo	DNAJC11	37108	875
chr4	121255706	121255893	2617470	2617472	2387904	3	188	62.6667	-37.2697	-11.9645	-0.602271	0.330922	0.933193	0.0396978	hypo	TNIP3	28239	876
chr10	283940	284029	5411087	5411091	286586	5	90	18	-65.3998	-12.9632	-0.602091	0.359522	0.961613	0.0364794	hypo	NA	NA	878
chr10	62384138	62384512	5631613	5631619	366014	7	375	53.5714	-104.321	-14.3137	-0.60196	0.264608	0.866567	0.0363203	hypo	ZNF365	-9945	879
chr15	76181614	76181867	7608832	7608838	1110382	7	254	36.2857	-82.8682	-11.5513	-0.601818	0.29503	0.896847	0.0379349	hypo	NA	NA	880
chr7	25968296	25968447	4083962	4083966	2972347	5	152	30.4	-68.2504	-13.4429	-0.601816	0.169047	0.770863	0.0360159	hypo	NA	NA	881
chr10	43401006	43401076	5578351	5578356	342751	6	71	11.8333	-69.3659	-11.5366	-0.601776	0.183633	0.78541	0.0373211	hypo	HNRNPF	-8089	882
chr9	133374342	133374648	5395581	5395586	3471711	6	307	51.1667	-70.9707	-8.81975	-0.601711	0.255668	0.857379	0.0399348	hypo	SURF4	-1517	883
chr1	209750900	209751022	654535	654537	233489	3	123	41	-34.6491	-10.9332	-0.601664	0.240242	0.841906	0.0426857	hypo	TRAF3IP3	5009	884
chr1	19710853	19711806	73670	73682	19342	13	954	73.3846	-197.96	-13.2357	-0.601476	0.322693	0.924169	0.0356881	hypo	HTR6	-45565	885
chr6	16413114	16413398	3482435	3482439	2736801	5	285	57	-55.2607	-9.16111	-0.601296	0.340263	0.941558	0.0444286	hypo	NA	NA	887
chr18	2967698	2967907	8364884	8364889	1337226	6	210	35	-56.5885	-8.97827	-0.601254	0.300393	0.901647	0.0492644	hypo	LPIN2	-45407	888
chr6	111780002	111780318	3791741	3791745	2859553	5	317	63.4	-27.1779	-5.39903	-0.600992	0.299561	0.900552	0.0458966	hypo	FYN	-93133	889
chr4	152680990	152681133	2714036	2714039	2430068	4	144	36	-58.6765	-14.4274	-0.600968	0.259343	0.860311	0.0366293	hypo	TMEM154	824	890
chr8	6547823	6547991	4563649	4563651	3149087	3	169	56.3333	-46.5779	-14.6263	-0.600941	0.248924	0.849865	0.036178	hypo	ANGPT2	-15417	891
chr6	11785486	11785803	3464477	3464482	2730390	6	318	53	-67.2594	-10.4595	-0.600913	0.245616	0.846529	0.0386681	hypo	ADTRP	-21242	892
chr16	70250257	70250356	7936631	7936633	1214748	3	100	33.3333	-46.416	-14.8339	-0.600898	0.258668	0.859566	0.0359627	hypo	EXOSC6	-1573	893
chr9	2842872	2843143	5027413	5027415	3333508	3	272	90.6667	-32.5047	-9.21534	-0.600696	0.24399	0.844686	0.0473938	hypo	KIAA0020	-1097	896
chr10	62050979	62051031	5630550	5630554	365571	5	53	10.6	-48.9885	-9.69334	-0.600512	0.28662	0.887132	0.0444168	hypo	NA	NA	897
chr2	173359917	173360044	1365286	1365289	1719741	4	128	32	-49.7426	-12.0025	-0.600503	0.343149	0.943651	0.0409167	hypo	CDCA7	-5096	898
chr6	16704006	16704292	3483674	3483679	2737231	6	287	47.8333	-60.6824	-9.99968	-0.600313	0.234503	0.834816	0.0395075	hypo	ATXN1	-57198	899
chr5	131338969	131339220	3242028	3242035	2650481	8	252	31.5	-95.5882	-11.5792	-0.600119	0.327004	0.927123	0.0467343	hypo	CDC42SE2	-93475	900
chr12	667863	667911	6312246	6312248	623835	3	49	16.3333	-36.8665	-12.2026	-0.599999	0.108653	0.708652	0.0396647	hypo	NINJ2	4083	901
chr14	105018883	105018925	7402668	7402670	1038534	3	43	14.3333	-22.6511	-7.3984	-0.599949	0.359851	0.959799	0.0428865	hypo	CDCA4	-2222	902
chr3	23761263	23761294	1671365	1671367	2002409	3	32	10.6667	-41.8373	-13.9168	-0.599314	0.0731307	0.672444	0.0385349	hypo	UBE2E1	44608	903
chr2	33321344	33321571	915028	915034	1541513	7	228	32.5714	-83.9831	-11.9788	-0.599287	0.122991	0.722278	0.0396251	hypo	NA	NA	904
chr2	195562406	195562667	1430929	1430934	1749165	6	262	43.6667	-76.7557	-12.0271	-0.599065	0.247276	0.846341	0.0418972	hypo	SLC39A10	13309	906
chr6	159041368	159041477	3950314	3950319	2924442	6	110	18.3333	-63.9302	-10.3236	-0.599055	0.188276	0.787332	0.0430725	hypo	TAGAP	-3674	907
chr3	52891164	52891260	1774068	1774070	2039711	3	97	32.3333	-34.0782	-11.1318	-0.598954	0.335652	0.934606	0.0456634	hypo	TMEM110-MUSTN1	-6301	908
chr12	98521762	98522009	6639300	6639305	751199	6	248	41.3333	-81.8884	-12.9435	-0.598898	0.292806	0.891704	0.0349	hypo	TMPO	-6249	909
chr5	32280684	32280844	2947113	2947115	2523945	3	161	53.6667	-46.942	-15.3866	-0.598894	0.329893	0.928787	0.0350618	hypo	MTMR12	-32164	910
chr16	11379127	11379850	7750810	7750820	1156616	11	724	65.8182	-140.271	-11.4387	-0.59867	0.358701	0.957371	0.0390816	hypo	PRM1	97776	911
chr9	94169189	94169299	5251810	5251812	3421749	3	111	37	-33.2189	-10.9274	-0.598638	0.169236	0.767874	0.0399407	hypo	ZNF169	90011	912
chr9	136385800	136386559	5403241	5403266	3473668	26	760	29.2308	-262.556	-5.90005	-0.598451	0.337922	0.936373	0.051163	hypo	CARD9	12118	914
chr6	167351816	167352334	3980433	3980441	2935553	9	519	57.6667	-111.958	-6.07473	-0.598422	0.148347	0.746769	0.0402077	hypo	TTLL2	-26729	915
chr5	112951515	112951632	3184839	3184841	2625504	3	118	39.3333	-45.6404	-15.183	-0.598293	0.353443	0.951737	0.0364483	hypo	DCP2	25069	916
chr2	96204167	96204410	1118252	1118259	1619084	8	244	30.5	-107.841	-12.7835	-0.598182	0.317007	0.91519	0.0382663	hypo	STARD7	-4414	917
chr9	120921668	120921880	5342854	5342857	3457372	4	213	53.25	-27.6584	-6.53413	-0.598163	0.0750782	0.673242	0.045428	hypo	TRAF1	-7292	918
chr12	757983	758147	6312878	6312880	623957	3	165	55	-29.5746	-9.51807	-0.598096	0.255806	0.853902	0.0437605	hypo	WNK1	-5389	919
chr5	140534248	140534386	3276047	3276052	2661951	6	139	23.1667	-78.3629	-12.5945	-0.597712	0.345462	0.943174	0.0450015	hypo	EIF4EBP3	13279	920
chr17	35530038	35530182	8156263	8156268	1276771	6	145	24.1667	-33.0614	-5.19991	-0.597641	0.275994	0.873634	0.0407102	hypo	SLFN12L	-7678	921
chr2	201115540	201115830	1449988	1450001	1756780	14	291	20.7857	-191.65	-8.25776	-0.597615	0.20894	0.806555	0.0360718	hypo	CFLAR	273	922
chr15	33162838	33163545	7448869	7448883	1053969	15	708	47.2	-155.045	-7.61805	-0.597517	0.349064	0.946581	0.0375977	hypo	FMN1	-31187	923
chr7	151472522	151472669	4510618	4510621	3131553	4	148	37	-62.8643	-15.302	-0.597288	0.289981	0.887269	0.0362179	hypo	CRYGN	31708	925
chr6	111780575	111780750	3791746	3791748	2859554	3	176	58.6667	-15.8818	-5.23521	-0.597098	0.301081	0.898179	0.0457164	hypo	FYN	-92701	926
chr18	77129892	77130533	8597538	8597548	1430410	11	642	58.3636	-95.2944	-7.14743	-0.597092	0.15571	0.752802	0.0461704	hypo	MBP	-3149	927
chr3	141379545	141379674	2048506	2048510	2154529	5	130	26	-48.6155	-9.70633	-0.59686	0.342579	0.939439	0.0408021	hypo	ZBTB38	-55331	928
chr22	41801623	41801870	9348360	9348362	1962518	3	248	82.6667	-47.7112	-13.5431	-0.596835	0.0675419	0.664377	0.0354766	hypo	CCDC134	-943	929
chrX	2698048	2698829	9395971	9395982	3477573	12	782	65.1667	-118.087	-5.0329	-0.596705	0.185396	0.782101	0.048696	hypo	NA	NA	930
chr5	148830818	148831029	3303660	3303662	2672935	3	212	70.6667	-34.9117	-11.266	-0.596551	0.322252	0.918803	0.0363875	hypo	ADRB2	-5572	931
chr2	174752336	174752654	1370271	1370276	1721617	6	319	53.1667	-71.9769	-11.6279	-0.596464	0.301584	0.898047	0.0379875	hypo	CHRNA1	-11817	932
chr20	38927384	38927640	9018340	9018345	1856686	6	257	42.8333	-76.1135	-8.45451	-0.596375	0.133199	0.729574	0.0387815	hypo	FAM83D	-1071	933
chr12	93436456	93436527	6620528	6620530	744133	3	72	24	-40.4621	-13.3076	-0.596151	0.247858	0.844009	0.0361606	hypo	UBE2N	-5734	934
chr6	16420105	16420195	3482467	3482469	2736811	3	91	30.3333	-37.1144	-12.1084	-0.595743	0.281155	0.876898	0.040788	hypo	NA	NA	937
chr8	30655640	30656467	4650952	4650964	3180430	13	828	63.6923	-136.048	-5.12056	-0.595729	0.371582	0.967311	0.0458829	hypo	GTF2E2	-1783	938
chr11	86242984	86243507	6149379	6149385	558752	7	524	74.8571	-61.1965	-6.63514	-0.595667	0.361887	0.957554	0.0455434	hypo	EED	1036	939
chr7	36864581	36864790	4119483	4119486	2986636	4	210	52.5	-56.6689	-14.0962	-0.595406	0.331341	0.926747	0.0380868	hypo	NA	NA	940
chr18	12920885	12921184	8404017	8404027	1350928	11	300	27.2727	-145.862	-11.309	-0.595346	0.153657	0.749003	0.0389397	hypo	PTPN2	-8458	942
chr8	29171050	29171184	4645115	4645119	3178466	5	135	27	-77.019	-15.3624	-0.595252	0.315544	0.910796	0.0370533	hypo	KIF13B	-91939	943
chr4	177440694	177440781	2793586	2793589	2464083	4	88	22	-52.4634	-12.6588	-0.595164	0.196123	0.791286	0.0423825	hypo	AGA	-1721	944
chr17	63772231	63772544	8273600	8273617	1310971	18	314	17.4444	-288.049	-13.3777	-0.595082	0.301343	0.896425	0.0334884	hypo	DDX42	1058	945
chr16	89020712	89020931	8010296	8010299	1237833	4	220	55	-44.5695	-7.33541	-0.594929	0.319592	0.914521	0.0418715	hypo	CBFA2T3	43507	946
chr6	16836558	16837471	3484210	3484220	2737414	11	914	83.0909	-148.446	-9.39679	-0.594527	0.0761882	0.670715	0.0381846	hypo	ATXN1	75066	948
chr20	37096581	37096745	9011265	9011269	1854424	5	165	33	-70.091	-11.4108	-0.594436	0.252479	0.846915	0.0381714	hypo	RBL1	585	949
chr13	60427284	60427573	6934414	6934419	854250	6	290	48.3333	-74.6272	-12.212	-0.59432	0.308171	0.902491	0.0392373	hypo	TDRD3	-30826	950
chr14	63295370	63295592	7252244	7252248	985189	5	223	44.6	-82.2105	-14.7623	-0.594252	0.260615	0.854867	0.0346446	hypo	GPHB5	-23286	951
chr14	21230953	21231539	7112416	7112430	929028	15	587	39.1333	-176.472	-9.55822	-0.594203	0.221238	0.81544	0.0388636	hypo	HNRNPC	-37954	952
chr7	25117623	25117864	4081343	4081345	2971212	3	242	80.6667	-39.3624	-12.5607	-0.593876	0.328843	0.922719	0.0389885	hypo	CYCS	-7496	953
chr12	128796285	128796414	6763678	6763681	790927	4	130	32.5	-49.5374	-11.9752	-0.593863	0.232828	0.826691	0.0408968	hypo	SLC15A4	-27568	954
chr2	108581031	108581459	1161600	1161605	1635208	6	429	71.5	-91.2215	-14.3061	-0.593857	0.339973	0.93383	0.0356329	hypo	LIMS1	-46675	955
chr2	109514353	109514725	1165154	1165161	1636289	8	373	46.625	-99.5192	-9.80923	-0.593845	0.310045	0.90389	0.0365563	hypo	2010-09-01	-99480	956
chr9	6418884	6419009	5039672	5039674	3338485	3	126	42	-43.111	-13.1865	-0.593666	0.33007	0.923736	0.035717	hypo	UHRF2	-5732	957
chr2	7729102	7729453	824852	824857	1508196	6	352	58.6667	-52.5572	-8.28906	-0.593592	0.0343388	0.62793	0.04198	hypo	NA	NA	959
chr7	2902903	2903311	4000499	4000503	2941193	5	409	81.8	-65.6788	-12.88	-0.59348	0.123096	0.716576	0.0401271	hypo	GNA12	58578	960
chr19	16119098	16119298	8697821	8697829	1450820	9	201	22.3333	-122.09	-12.5555	-0.593441	0.207212	0.800653	0.0395185	hypo	RAB8A	-7468	961
chr20	48824804	48825356	9053164	9053168	1869163	5	553	110.6	-64.6005	-12.0734	-0.593101	0.0557282	0.648829	0.040488	hypo	PREX1	-2526	962
chr12	122243728	122244115	6735617	6735621	782567	5	388	77.6	-83.0108	-13.2107	-0.592934	0.294542	0.887475	0.0340165	hypo	DIABLO	16193	963
chr4	89305861	89306096	2523443	2523445	2345580	3	236	78.6667	-29.2061	-8.51144	-0.59252	0.0408935	0.633414	0.0454995	hypo	GPRIN3	-1913	965
chr14	49897063	49897228	7205501	7205505	966922	5	166	33.2	-68.2362	-13.427	-0.592381	0.0306018	0.622983	0.0360135	hypo	ARF6	-3970	967
chr17	75297770	75297836	8320556	8320559	1325932	4	67	16.75	-53.2699	-13.1099	-0.592243	0.303921	0.896163	0.0394815	hypo	SLC25A19	8259	968
chr2	8409204	8409355	826884	826886	1509061	3	152	50.6667	-41.5765	-13.6316	-0.5921	0.304134	0.896234	0.0371766	hypo	NA	NA	969
chr14	21265580	21265702	7112648	7112650	929082	3	123	41	-29.9368	-9.64696	-0.591993	0.0962348	0.688227	0.0399397	hypo	HNRNPC	-3791	971
chr10	80110359	80110762	5693510	5693516	388226	7	404	57.7143	-89.7533	-12.294	-0.591907	0.332961	0.924868	0.0353132	hypo	PLAC9	20919	972
chr2	215312926	215313169	1500062	1500065	1776219	4	244	61	-53.7885	-13.2361	-0.591837	0.316566	0.908403	0.0367701	hypo	ATIC	-1108	973
chr2	87441475	87441584	1100570	1100575	1613873	6	110	18.3333	-79.4366	-13.0928	-0.591809	0.358809	0.950618	0.0416214	hypo	NA	NA	974
chr10	50511950	50512210	5597225	5597228	350129	4	261	65.25	-39.111	-9.59506	-0.591778	0.335717	0.927495	0.0436433	hypo	NA	NA	975
chr1	24926373	24926557	95618	95620	25505	3	185	61.6667	-20.4748	-5.99704	-0.591694	0.0444477	0.636142	0.0488746	hypo	RUNX3	-38563	976
chr8	71838526	71838667	4785923	4785926	3233909	4	142	35.5	-37.0078	-9.09658	-0.591506	0.242875	0.83438	0.0461234	hypo	MSC	-5800	977
chr1	109101160	109101403	381909	381917	134380	9	244	27.1111	-141.799	-7.25122	-0.59119	0.104189	0.695378	0.0346039	hypo	TMEM167B	-11356	978
chrX	124300524	124300870	9476327	9476330	3525877	4	347	86.75	-34.1697	-8.23217	-0.591088	0.362174	0.953261	0.0539537	hypo	NA	NA	979
chr3	152194169	152194421	2082357	2082376	2169079	20	253	12.65	-289.933	-13.4432	-0.590869	0.0704882	0.661357	0.0427025	hypo	MBNL1	49406	980
chr5	126761711	126761903	3227478	3227486	2644358	9	193	21.4444	-108.058	-11.264	-0.590846	0.292023	0.882869	0.0408811	hypo	LMNB1	14719	981
chr22	25055283	25055451	9275540	9275543	1942307	4	169	42.25	-49.4803	-11.8285	-0.590698	0.231812	0.822511	0.0423389	hypo	NA	NA	982
chr1	116390298	116390627	406361	406365	143621	5	330	66	-72.9582	-14.1787	-0.590681	0.342849	0.933531	0.0364202	hypo	ATP1A1	-17629	983
chr19	18422017	18422247	8711300	8711304	1453266	5	231	46.2	-31.7575	-5.68345	-0.590601	0.243633	0.834233	0.0376057	hypo	SSBP4	-3152	984
chr17	45329300	45329393	8200658	8200661	1287602	4	94	23.5	-58.8749	-14.5334	-0.590122	0.37414	0.964262	0.0347478	hypo	MAP3K14	12259	985
chr10	21613797	21614000	5497417	5497420	315901	4	204	51	-62.4566	-15.0704	-0.5901	0.376593	0.966693	0.0352235	hypo	MLLT10	-79631	986
chr15	75094920	75095172	7604400	7604404	1109143	5	253	50.6	-65.8884	-11.218	-0.590081	0.342953	0.933034	0.0354224	hypo	PPCDC	-71364	987
chr3	160402254	160402693	2108470	2108476	2180153	7	440	62.8571	-89.0146	-11.6626	-0.589854	0.108153	0.698007	0.0409086	hypo	IFT80	2373	988
chr10	3811476	3811580	5424257	5424259	291022	3	105	35	-28.7914	-9.44177	-0.589853	0.0503909	0.640244	0.0450591	hypo	KLF6	26194	989
chr1	212683447	212683574	665042	665045	237369	4	128	32	-44.9178	-11.091	-0.589746	0.258236	0.847981	0.0378782	hypo	BATF3	-16410	990
chr7	158804524	158805028	4537812	4537828	3140241	17	505	29.7059	-267.644	-4.78967	-0.589405	0.299787	0.889192	0.0383948	hypo	ESYT2	-25224	992
chr11	45379319	45379517	6016193	6016197	513370	5	199	39.8	-64.99	-12.58	-0.589323	0.317442	0.906764	0.0385201	hypo	SYT13	92999	993
chr16	2663786	2664502	7711074	7711092	1145346	19	717	37.7368	-184.685	-7.45674	-0.589085	0.257456	0.846542	0.0524107	hypo	KCTD5	17972	994
chr4	26323038	26323186	2328428	2328430	2263532	3	149	49.6667	-38.577	-11.8907	-0.589078	0.386538	0.975616	0.0415043	hypo	NA	NA	995
chr1	44776847	44776942	178073	178075	49383	3	96	32	-41.4564	-13.3819	-0.589075	0.0611673	0.650242	0.0368172	hypo	BEST4	-10762	996
chr6	111790459	111790598	3791785	3791788	2859572	4	140	35	-24.138	-5.50317	-0.589011	0.370258	0.959269	0.0419728	hypo	FYN	-82853	997
chr19	1102450	1102628	8612103	8612106	1434610	4	179	44.75	-53.282	-11.7363	-0.588946	0.258618	0.847564	0.0393453	hypo	GPX4	1297	998
chr22	39079216	39079770	9333424	9333441	1959255	18	555	30.8333	-143.749	-4.84642	-0.588944	0.357388	0.946332	0.0470238	hypo	APOBEC3H	17453	999
chr15	90992988	90993355	7660867	7660877	1128726	11	368	33.4545	-156.316	-11.3974	-0.588867	0.295428	0.884295	0.0376806	hypo	PRC1	-2273	1000
chr11	62558920	62559026	6063975	6063982	530733	8	107	13.375	-75.1546	-8.71849	-0.58881	0.29125	0.88006	0.0448125	hypo	AHNAK	2684	1001
chr19	13887630	13887832	8686173	8686175	1448187	3	203	67.6667	-41.9386	-11.7146	-0.588625	0.293498	0.882123	0.0373922	hypo	CC2D1A	18368	1002
chr2	8408870	8408958	826879	826883	1509060	5	89	17.8	-68.8031	-13.5774	-0.588624	0.328128	0.916752	0.0371766	hypo	NA	NA	1003
chr10	73478531	73478877	5672064	5672068	380255	5	347	69.4	-65.9498	-12.2297	-0.588546	0.355693	0.944239	0.0381751	hypo	PPP3CB	-17146	1004
chr2	200887646	200888160	1448795	1448807	1756457	13	515	39.6154	-162.43	-9.34207	-0.588422	0.23247	0.820892	0.0441633	hypo	PPIL3	-1142	1005
chr6	150987612	150987748	3918216	3918219	2913187	4	137	34.25	-54.9501	-13.6775	-0.58842	0.308481	0.896901	0.0378115	hypo	NA	NA	1006
chr21	33541007	33541237	9191052	9191056	1917278	5	231	46.2	-74.2728	-12.7176	-0.588345	0.322947	0.911292	0.0368264	hypo	SON	1380	1007
chr2	65229464	65229848	1027824	1027839	1584930	16	385	24.0625	-193.887	-9.76147	-0.588142	0.281705	0.869847	0.0442734	hypo	ACTR2	-1710	1008
chr16	52540	52920	7700761	7700775	1143652	15	381	25.4	-208.782	-5.89322	-0.58749	0.27793	0.86542	0.0379914	hypo	SNRNP25	89	1009
chr11	88354091	88354354	6155728	6155730	561501	3	264	88	-41.3414	-13.4546	-0.587326	0.347723	0.935049	0.0392	hypo	CTSC	16303	1010
chr5	143206592	143206793	3286339	3286342	2665355	4	202	50.5	-49.8031	-12.2782	-0.587096	0.381575	0.968671	0.0387382	hypo	NA	NA	1011
chr6	111793844	111793914	3791804	3791806	2859579	3	71	23.6667	-21.5651	-7.17249	-0.587084	0.102397	0.689482	0.0430137	hypo	FYN	-79537	1012
chr15	89891386	89891735	7655148	7655157	1127297	10	350	35	-129.665	-12.4471	-0.586958	0.207896	0.794854	0.0396877	hypo	AP3S2	-2902	1013
chr17	59785597	59785790	8255235	8255239	1305564	5	194	38.8	-66.3887	-13.0977	-0.586844	0.0323105	0.619155	0.0391188	hypo	PTRH2	77970	1014
chr3	33111441	33111919	1702501	1702509	2015296	9	479	53.2222	-126.683	-12.2655	-0.586545	0.296785	0.88333	0.0382427	hypo	CRTAP	2059	1015
[truncated: 12,089 more rows]

## Sheet: TCMV vs Tmem
chr	start	end	idxStart	idxEnd	cluster	n	dmrWidth	invdensity	areaStat	maxStat	meanDiff	group1.mean	group2.mean	tstat.sd	direction	nearestGene_name	nearestGene_distToTSS	rank
[truncated: 104 more rows]
